# Supplementary material for: Defect-induced helicity dependent terahertz emission in Dirac semimetal PtTe2 thin films
Source: Nat Commun. 2024 Mar 23;15:2605. doi: 10.1038/s41467-024-46821-8 (PMC10960839; doi:10.1038/s41467-024-46821-8)
Supplement: Supplementary file 3 — Source Data [file 41467_2024_46821_MOESM3_ESM.xls]

## Sheet: manuscript
Figure 1f				Figure 2b																															Figure 2c											Figure 2d
layer	Relative phase	error bar		f = 0o		f = 30o		f = 60o		f = 90o		f = 120o		f = 150o		f = 180o		f = 210o		f = 240o		f = 270o		f = 300o		f = 330o		f = 360o		Peak		Fitting			VTe gradient				Without gradient							j = 0o
1	0.9644	0.00298		0	-0.05961	7	0.05961	14	0	21	0	28	0.05961	35	0.0298	42	-0.0298	49	0	56	-0.0298	63	0.05961	70	-0.0298	77	-0.14901	84	-0.05961	4.6	5.1856	0	5.16423		RCP		LCP		RCP		LCP		LP			Data		Fitting
2	0.96997	0.00348		0.06667	-0.0298	7.06667	0	14.0667	0.0298	21.0667	0	28.0667	0	35.0667	0.0298	42.0667	0	49.0667	0	56.0667	-0.0298	63.0667	0	70.0667	-0.05961	77.0667	-0.08941	84.0667	-0.0298	10.266	4.7385	0.36036	5.16802		0	0.02524	0	0.20808	0	0.05774	0	0.09127	0	-0.02049		0	0.75967	0	0.65447
3	0.95439	0.00417		0.13333	-0.05961	7.13333	-0.05961	14.1333	0	21.1333	-0.0298	28.1333	0	35.1333	0.0298	42.1333	0.05961	49.1333	0	56.1333	-0.05961	63.1333	0	70.1333	-0.05961	77.1333	-0.05961	84.1333	-0.05961	17.266	3.4272	0.72072	5.1716		0.06667	-0.04992	0.06667	-0.01488	0.06667	0.05961	0.06667	0.08848	0.06667	0.00838		6.2069	0.25054	0.36036	0.63311
4	0.95884	0.00414		0.2	-0.05961	7.2	-0.0298	14.2	-0.0298	21.2	0	28.2	-0.0298	35.2	0.11921	42.2	0	49.2	0	56.2	-0.08941	63.2	0.05961	70.2	0.05961	77.2	-0.14901	84.2	-0.05961	24.266	2.4272	1.08108	5.17496		0.13333	0.00758	0.13333	-0.04647	0.13333	0.0773	0.13333	0.0475	0.13333	0.00838		12.4138	-0.21452	0.72072	0.61165
5	0.96329	0.00565		0.26667	-0.0298	7.26667	0	14.2667	-0.0298	21.2667	0.0298	28.2667	-0.0298	35.2667	0.14901	42.2667	0	49.2667	-0.0298	56.2667	-0.17882	63.2667	0.05961	70.2667	0.11921	77.2667	-0.08941	84.2667	-0.0298	31.266	3.03985	1.44144	5.1781		0.2	-0.0033	0.2	0.01714	0.2	0.01676	0.2	0.02235	0.2	0		18.6207	-0.61031	1.08108	0.59008
6	0.99221	0.00366		0.33333	0.05961	7.33333	0.05961	14.3333	0	21.3333	-0.0298	28.3333	0.0298	35.3333	0.08941	42.3333	0.05961	49.3333	-0.05961	56.3333	-0.14901	63.3333	-0.0298	70.3333	0.05961	77.3333	0	84.3333	0.05961	38.266	4.4107	1.8018	5.18102		0.26667	0.01801	0.26667	-0.00024216	0.26667	-0.00745	0.26667	0.02608	0.26667	0.00931		24.8276	-0.73289	1.44144	0.56843
7	0.9733	0.00414		0.4	0.08941	7.4	0	14.4	0	21.4	-0.08941	28.4	0	35.4	0	42.4	0.0298	49.4	-0.05961	56.4	-0.0298	63.4	-0.0298	70.4	0	77.4	-0.05961	84.4	0.08941	45.266	5.2452	2.16216	5.18372		0.33333	-0.02336	0.33333	0.03025	0.33333	-0.02608	0.33333	0.06799	0.33333	0.06054		31.0345	-0.78981	1.8018	0.54668
8	0.95551	0.0031		0.46667	0	7.46667	0	14.4667	0	21.4667	-0.08941	28.4667	-0.0298	35.4667	0	42.4667	0	49.4667	-0.0298	56.4667	0.05961	63.4667	-0.0298	70.4667	-0.0298	77.4667	-0.05961	84.4667	0	52.266	4.5299	2.52252	5.18621		0.4	-0.04137	0.4	0.01866	0.4	0.00279	0.4	0.06799	0.4	0.05681		37.2414	-0.90885	2.16216	0.52486
9	0.94772	0.00517		0.53333	-0.0298	7.53333	-0.0298	14.5333	0	21.5333	-0.08941	28.5333	-0.0298	35.5333	0	42.5333	0.0298	49.5333	-0.0298	56.5333	0.0298	63.5333	0	70.5333	0.0298	77.5333	-0.0298	84.5333	-0.0298	59.266	3.2484	2.88288	5.18847		0.46667	-0.0474	0.46667	0.000912686	0.46667	0.04284	0.46667	0.02515	0.46667	0.12107		43.4483	-0.94115	2.52252	0.50297
10	0.94772	0.00437		0.6	-0.05961	7.6	0	14.6	0	21.6	0	28.6	-0.0298	35.6	0.08941	42.6	0.05961	49.6	-0.05961	56.6	-0.0298	63.6	0.05961	70.6	0.05961	77.6	0	84.6	-0.05961	66.266	2.65242	3.24324	5.19051		0.53333	-0.12932	0.53333	0.03459	0.53333	0.06426	0.53333	0.04843	0.53333	0.17975		49.6552	-0.85298	2.88288	0.48101
11	0.94772	0.00271		0.66667	0	7.66667	0.0298	14.6667	-0.0298	21.6667	0.05961	28.6667	0	35.6667	0.08941	42.6667	0.08941	49.6667	-0.05961	56.6667	-0.0298	63.6667	0.08941	70.6667	0.05961	77.6667	0	84.6667	0	73.266	3.308	3.6036	5.19234		0.6	0.07572	0.6	0.09421	0.6	0.04843	0.6	0.02794	0.6	0.16578		55.8621	-0.74777	3.24324	0.45898
12	0.94661	0.0021		0.73333	0.08941	7.73333	0.05961	14.7333	-0.0298	21.7333	0.08941	28.7333	0	35.7333	0	42.7333	0.08941	49.7333	0	56.7333	0	63.7333	0.0298	70.7333	0	77.7333	-0.05961	84.7333	0.08941	80.266	4.5895	3.96396	5.19394		0.66667	0.05666	0.66667	0.00741	0.66667	0.02142	0.66667	-0.00652	0.66667	0.1099		62.069	-0.5505	3.6036	0.43691
13	0.94883	0.0031		0.8	0	7.8	0.05961	14.8	-0.05961	21.8	0.08941	28.8	-0.0298	35.8	-0.0298	42.8	0	49.8	0	56.8	0	63.8	0	70.8	-0.0298	77.8	-0.08941	84.8	0	88.6	5.1856	4.32432	5.19533		0.73333	-0.05197	0.73333	-0.00246	0.73333	-0.01863	0.73333	0.03725	0.73333	0.05495		68.2759	-0.16912	3.96396	0.41479
14	0.95662	0.00277		0.86667	-0.05961	7.86667	0.05961	14.8667	-0.08941	21.8667	0.05961	28.8667	-0.05961	35.8667	-0.05961	42.8667	-0.05961	49.8667	0.05961	56.8667	-0.05961	63.8667	-0.05961	70.8667	-0.05961	77.8667	-0.08941	84.8667	-0.05961			4.68468	5.19649		0.8	0.01084	0.8	0.02148	0.8	-0.07544	0.8	0.05122	0.8	0.06426		74.4828	0.15458	4.32432	0.39262
15	0.96552	0.00386		0.93333	-0.05961	7.93333	-0.0298	14.9333	-0.0298	21.9333	0	28.9333	-0.05961	35.9333	-0.05961	42.9333	-0.05961	49.9333	0.05961	56.9333	-0.08941	63.9333	-0.08941	70.9333	0	77.9333	-0.14901	84.9333	-0.05961			5.04505	5.19743		0.86667	-0.02576	0.86667	-0.03699	0.86667	-0.10152	0.86667	0.06985	0.86667	0.02235		80.6897	0.44372	4.68468	0.37042
16	0.96885	0.00274		1	0	8	-0.0298	15	0	22	-0.0298	29	-0.0298	36	0	43	-0.08941	50	0	57	-0.0298	64	-0.05961	71	0.05961	78	-0.11921	85	0			5.40541	5.19815		0.93333	0.02731	0.93333	0.06191	0.93333	-0.04936	0.93333	0.10431	0.93333	-0.05961		86.8966	0.63397	5.04505	0.3482
17	0.95773	0.00224		1.06667	0.05961	8.06667	0	15.0667	0	22.0667	-0.08941	29.0667	0.0298	36.0667	0	43.0667	-0.11921	50.0667	-0.0298	57.0667	0	64.0667	-0.0298	71.0667	0.11921	78.0667	-0.11921	85.0667	0.05961			5.76577	5.19865		1	-0.00805	1	0.02569	1	0.05029	1	0.06985	1	-0.09127		93.1034	0.77978	5.40541	0.32595
18	0.95439	0.00216		1.13333	0.11921	8.13333	-0.0298	15.1333	0.05961	22.1333	-0.11921	29.1333	0.0298	36.1333	0.05961	43.1333	-0.14901	50.1333	-0.05961	57.1333	-0.11921	64.1333	0	71.1333	0	78.1333	-0.08941	85.1333	0.11921			6.12613	5.19892		1.06667	0.03345	1.06667	0.0203	1.06667	0.12666	1.06667	0.0475	1.06667	-0.03818		99.3103	0.88117	5.76577	0.3037
19	0.94327	0.00212		1.2	0.08941	8.2	0	15.2	0	22.2	-0.11921	29.2	0	36.2	0.08941	43.2	-0.14901	50.2	-0.05961	57.2	-0.17882	64.2	0.0298	71.2	-0.08941	78.2	-0.08941	85.2	0.08941			6.48649	5.19898		1.13333	-0.00434	1.13333	0.11211	1.13333	0.12852	1.13333	0.06985	1.13333	-0.0149		105.517	0.99936	6.2069	0.27644
20	0.95996	0.00238		1.26667	-0.0298	8.26667	0.05961	15.2667	-0.0298	22.2667	0.05961	29.2667	0	36.2667	0.05961	43.2667	-0.08941	50.2667	-0.05961	57.2667	-0.17882	64.2667	0	71.2667	-0.05961	78.2667	-0.05961	85.2667	-0.0298			6.84685	5.19881		1.2	0.05238	1.2	0.11044	1.2	0.08754	1.2	0.07264	1.2	0.04284		111.724	1.11965	6.48649	0.25916
21	0.95328	0.00241		1.33333	-0.0298	8.33333	0.11921	15.3333	-0.05961	22.3333	0.05961	29.3333	-0.0298	36.3333	0	43.3333	-0.05961	50.3333	0.0298	57.3333	-0.14901	64.3333	-0.0298	71.3333	-0.05961	78.3333	-0.0298	85.3333	-0.0298			7.20721	5.19842		1.26667	-0.08512	1.26667	0.05841	1.26667	0.01211	1.26667	0.10897	1.26667	0.12107		117.931	1.23994	6.84685	0.2369
22	0.9644	0.00315		1.4	-0.0298	8.4	0.14901	15.4	-0.05961	22.4	0	29.4	-0.0298	36.4	-0.0298	43.4	-0.05961	50.4	0.08941	57.4	0	64.4	-0.0298	71.4	-0.05961	78.4	0	85.4	-0.0298			7.56757	5.19781		1.33333	-0.14376	1.33333	0.16753	1.33333	-0.05215	1.33333	0.14715	1.33333	0.15739		124.138	1.38298	7.20721	0.21466
23	0.95773	0.00293		1.46667	-0.0298	8.46667	0.08941	15.4667	0	22.4667	-0.0298	29.4667	-0.05961	36.4667	-0.0298	43.4667	-0.05961	50.4667	0.05961	57.4667	0.08941	64.4667	-0.0298	71.4667	0	78.4667	0.05961	85.4667	-0.0298			7.92793	5.19698		1.4	0.0268	1.4	0.18172	1.4	-0.04936	1.4	0.13318	1.4	0.07823		130.345	1.5374	7.56757	0.19243
24	0.95217	0.0024		1.53333	0	8.53333	0.05961	15.5333	0.05961	22.5333	-0.0298	29.5333	-0.11921	36.5333	-0.05961	43.5333	-0.14901	50.5333	0	57.5333	0.05961	64.5333	0.05961	71.5333	-0.0298	78.5333	0	85.5333	0			8.28829	5.19593		1.46667	-0.02939	1.46667	0.11034	1.46667	-0.01676	1.46667	0.10617	1.46667	0.01024		136.552	1.65507	7.92793	0.17023
25	0.96218	0.00259		1.6	-0.05961	8.6	0	15.6	-0.0298	22.6	0.0298	29.6	-0.11921	36.6	0	43.6	-0.14901	50.6	-0.0298	57.6	-0.05961	64.6	0.05961	71.6	-0.05961	78.6	-0.05961	85.6	-0.05961			8.64865	5.19465		1.53333	-0.09971	1.53333	0.08263	1.53333	0.02049	1.53333	0.13411	1.53333	-0.05402		142.759	1.66254	8.28829	0.14807
26	0.97775	0.00282		1.66667	-0.08941	8.66667	0	15.6667	-0.08941	22.6667	0	29.6667	-0.14901	36.6667	-0.0298	43.6667	-0.11921	50.6667	-0.05961	57.6667	-0.20862	64.6667	-0.05961	71.6667	-0.08941	78.6667	-0.05961	85.6667	-0.08941			9.00901	5.19316		1.6	0.04068	1.6	-0.00423	1.6	0.05495	1.6	0.19465	1.6	-0.04936		148.966	1.67	8.64865	0.12594
27	0.97442	0.00292		1.73333	-0.0298	8.73333	-0.0298	15.7333	-0.17882	22.7333	-0.05961	29.7333	-0.14901	36.7333	-0.11921	43.7333	-0.11921	50.7333	-0.05961	57.7333	-0.17882	64.7333	-0.14901	71.7333	-0.14901	78.7333	-0.08941	85.7333	-0.0298			9.36937	5.19144		1.66667	-0.15844	1.66667	-0.08918	1.66667	0.12666	1.66667	0.18254	1.66667	-0.09127		155.172	1.60686	9.00901	0.10386
28	1	0.00369		1.8	0	8.8	-0.08941	15.8	-0.20862	22.8	-0.08941	29.8	-0.17882	36.8	-0.14901	43.8	-0.14901	50.8	-0.11921	57.8	-0.17882	64.8	-0.08941	71.8	-0.14901	78.8	-0.17882	85.8	0			9.72973	5.18951		1.73333	-0.1666	1.73333	-0.33472	1.73333	0.11828	1.73333	0.09313	1.73333	-0.05681		161.379	1.51323	9.36937	0.08184
29	0.97442	0.003		1.86667	0.0298	8.86667	-0.20862	15.8667	-0.23842	22.8667	-0.17882	29.8667	-0.17882	36.8667	-0.17882	43.8667	-0.14901	50.8667	-0.29803	57.8667	-0.17882	64.8667	-0.08941	71.8667	-0.11921	78.8667	-0.20862	85.8667	0.0298			10.0901	5.18735		1.8	0.12225	1.8	-0.45324	1.8	0.0773	1.8	0.02328	1.8	0.01397		167.586	1.36228	9.72973	0.05988
				1.93333	0	8.93333	-0.29803	15.9333	-0.20862	22.9333	-0.20862	29.9333	-0.17882	36.9333	-0.17882	43.9333	-0.17882	50.9333	-0.35763	57.9333	-0.17882	64.9333	-0.08941	71.9333	-0.14901	78.9333	-0.32783	85.9333	0			10.4505	5.18498		1.86667	0.24	1.86667	-0.6805	1.86667	-0.00559	1.86667	-0.00838	1.86667	0.05961		173.793	0.97805	10.0901	0.03799
				2	0	9	-0.44704	16	-0.23842	23	-0.23842	30	-0.20862	37	-0.20862	44	-0.26822	51	-0.38743	58	-0.29803	65	-0.14901	72	-0.14901	79	-0.44704	86	0			10.8108	5.18238		1.93333	0.39695	1.93333	-0.79159	1.93333	-0.0326	1.93333	-0.00838	1.93333	0		180	0.75967	10.4505	0.01617
				2.06667	0.05961	9.06667	-0.56625	16.0667	-0.32783	23.0667	-0.29803	30.0667	-0.29803	37.0667	-0.29803	44.0667	-0.38743	51.0667	-0.44704	58.0667	-0.38743	65.0667	-0.11921	72.0667	-0.26822	79.0667	-0.56625	86.0667	0.05961			11.1712	5.17957		2	0.63962	2	-0.87429	2	-0.02794	2	0.01583	2	-0.06426		186.207	0.25054	10.8108	-0.00556
				2.13333	0.08941	9.13333	-0.62585	16.1333	-0.44704	23.1333	-0.32783	30.1333	-0.32783	37.1333	-0.41723	44.1333	-0.56625	51.1333	-0.47684	58.1333	-0.47684	65.1333	-0.23842	72.1333	-0.38743	79.1333	-0.65566	86.1333	0.08941			11.5315	5.17653		2.06667	0.7041	2.06667	-0.7161	2.06667	0.00931	2.06667	-0.01863	2.06667	0.13318		192.414	-0.21452	11.1712	-0.02721
				2.2	0.05961	9.2	-0.68546	16.2	-0.50664	23.2	-0.35763	30.2	-0.38743	37.2	-0.53645	44.2	-0.74506	51.2	-0.50664	58.2	-0.56625	65.2	-0.32783	72.2	-0.53645	79.2	-0.77486	86.2	0.05961			11.8919	5.17328		2.13333	0.61216	2.13333	-0.60423	2.13333	0.05215	2.13333	-0.13691	2.13333	0.15274		198.621	-0.61031	11.5315	-0.04876
				2.26667	0	9.26667	-0.71526	16.2667	-0.59605	23.2667	-0.44704	30.2667	-0.44704	37.2667	-0.65566	44.2667	-0.86427	51.2667	-0.59605	58.2667	-0.59605	65.2667	-0.44704	72.2667	-0.62585	79.2667	-0.89407	86.2667	0			12.2523	5.16982		2.2	0.44009	2.2	-0.08721	2.2	0.06519	2.2	-0.17416	2.2	0.09313		204.828	-0.73289	11.8919	-0.07021
				2.33333	-0.05961	9.33333	-0.77486	16.3333	-0.62585	23.3333	-0.50664	30.3333	-0.53645	37.3333	-0.71526	44.3333	-0.86427	51.3333	-0.74506	58.3333	-0.65566	65.3333	-0.53645	72.3333	-0.62585	79.3333	-0.92388	86.3333	-0.05961			12.6126	5.16613		2.26667	0.05351	2.26667	0.33122	2.26667	0.08103	2.26667	-0.16298	2.26667	-0.05402		211.034	-0.78981	12.2523	-0.09155
				2.4	-0.0298	9.4	-0.83447	16.4	-0.65566	23.4	-0.47684	30.4	-0.56625	37.4	-0.77486	44.4	-0.92388	51.4	-0.95368	58.4	-0.71526	65.4	-0.56625	72.4	-0.59605	79.4	-0.89407	86.4	-0.0298			12.973	5.16223		2.33333	-0.28854	2.33333	0.61542	2.33333	0.05122	2.33333	-0.13784	2.33333	-0.16391		217.241	-0.90885	12.4138	-0.10108
				2.46667	0	9.46667	-0.86427	16.4667	-0.65566	23.4667	-0.50664	30.4667	-0.50664	37.4667	-0.80467	44.4667	-0.98348	51.4667	-0.92388	58.4667	-0.59605	65.4667	-0.47684	72.4667	-0.53645	79.4667	-0.92388	86.4667	0			13.3333	5.15811		2.4	-0.49325	2.4	1.08774	2.4	-0.01397	2.4	-0.12759	2.4	-0.14529		223.448	-0.94115	12.6126	-0.11277
				2.53333	0	9.53333	-0.89407	16.5333	-0.62585	23.5333	-0.47684	30.5333	-0.47684	37.5333	-0.77486	44.5333	-1.04309	51.5333	-0.95368	58.5333	-0.56625	65.5333	-0.44704	72.5333	-0.47684	79.5333	-0.89407	86.5333	0			13.6937	5.15378		2.46667	-0.94226	2.46667	1.36868	2.46667	-0.06519	2.46667	-0.02421	2.46667	-0.08754		229.655	-0.85298	12.973	-0.13387
				2.6	-0.08941	9.6	-0.89407	16.6	-0.65566	23.6	-0.47684	30.6	-0.44704	37.6	-0.65566	44.6	-0.98348	51.6	-0.86427	58.6	-0.59605	65.6	-0.44704	72.6	-0.47684	79.6	-0.89407	86.6	-0.08941			14.0541	5.14924		2.53333	-1.13712	2.53333	1.65016	2.53333	-0.07823	2.53333	0.06985	2.53333	0.01863		235.862	-0.74777	13.3333	-0.15485
				2.66667	-0.08941	9.66667	-0.77486	16.6667	-0.62585	23.6667	-0.47684	30.6667	-0.29803	37.6667	-0.62585	44.6667	-0.89407	51.6667	-0.77486	58.6667	-0.56625	65.6667	-0.44704	72.6667	-0.47684	79.6667	-0.77486	86.6667	-0.08941			14.4144	5.14448		2.6	-1.12773	2.6	1.61853	2.6	0.00559	2.6	0.11921	2.6	0.11455		242.069	-0.5505	13.6937	-0.17568
				2.73333	-0.08941	9.73333	-0.65566	16.7333	-0.50664	23.7333	-0.38743	30.7333	-0.20862	37.7333	-0.62585	44.7333	-0.74506	51.7333	-0.71526	58.7333	-0.44704	65.7333	-0.35763	72.7333	-0.32783	79.7333	-0.56625	86.7333	-0.08941			14.7748	5.13951		2.66667	-0.86796	2.66667	1.25539	2.66667	0.13691	2.66667	0.14529	2.66667	0.12852		248.276	-0.16912	14.0541	-0.19638
				2.8	-0.05961	9.8	-0.47684	16.8	-0.29803	23.8	-0.23842	30.8	-0.05961	37.8	-0.35763	44.8	-0.41723	51.8	-0.50664	58.8	-0.23842	65.8	-0.17882	72.8	-0.14901	79.8	-0.35763	86.8	-0.05961			15.1351	5.13433		2.73333	-0.35698	2.73333	0.5726	2.73333	0.19092	2.73333	0.1248	2.73333	0.08661		254.483	0.15458	14.4144	-0.21692
				2.86667	0	9.86667	0.0298	16.8667	0.05961	23.8667	-0.05961	30.8667	0.11921	37.8667	0.08941	44.8667	0.08941	51.8667	-0.05961	58.8667	0.05961	65.8667	0.08941	72.8667	0.11921	79.8667	0.08941	86.8667	0			15.4955	5.12893		2.8	-0.02662	2.8	-0.13009	2.8	0.15274	2.8	0.11642	2.8	-0.00186		260.69	0.44372	14.7748	-0.23732
				2.93333	-0.08941	9.93333	0.74506	16.9333	0.53645	23.9333	0.26822	30.9333	0.50664	37.9333	0.80467	44.9333	0.89407	51.9333	0.59605	58.9333	0.50664	65.9333	0.38743	72.9333	0.59605	79.9333	0.77486	86.9333	-0.08941			15.8559	5.12333		2.86667	0.37475	2.86667	-0.52812	2.86667	0.09127	2.86667	0.07357	2.86667	-0.08941		266.897	0.63397	15.1351	-0.25754
				3	-0.17882	10	1.63914	17	1.1921	24	0.77486	31	1.07289	38	1.63914	45	1.84775	52	1.40072	59	1.1623	66	0.89407	73	1.34111	80	1.75834	87	-0.17882			16.2162	5.11752		2.93333	0.23058	2.93333	-0.50737	2.93333	-0.03632	2.93333	0.0298	2.93333	-0.11083		273.103	0.77978	15.4955	-0.27761
				3.06667	-0.14901	10.0667	2.74183	17.0667	1.93717	24.0667	1.37091	31.0667	1.84775	38.0667	2.65242	45.0667	3.06965	52.0667	2.59282	59.0667	1.93717	66.0667	1.49012	73.0667	2.17558	80.0667	2.86104	87.0667	-0.14901			16.5766	5.1115		3	0.29706	3	-0.38283	3	-0.16671	3	-0.04005	3	-0.12759		279.31	0.88117	15.8559	-0.29749
				3.13333	-0.11921	10.1333	3.81473	17.1333	2.71203	24.1333	1.93717	31.1333	2.53321	38.1333	3.6657	45.1333	4.32137	52.1333	3.75511	59.1333	2.74183	66.1333	2.14578	73.1333	2.86104	80.1333	3.90413	87.1333	-0.11921			16.9369	5.10527		3.06667	0.18114	3.06667	-0.24343	3.06667	-0.21421	3.06667	-0.14063	3.06667	-0.13877		285.517	0.99936	16.2162	-0.3172
				3.2	-0.14901	10.2	4.58959	17.2	3.30807	24.2	2.3842	31.2	3.01005	38.2	4.35117	45.2	5.18563	52.2	4.47038	59.2	3.21867	66.2	2.59282	73.2	3.27827	80.2	4.58959	87.2	-0.14901			17.2973	5.09883		3.13333	0.22652	3.13333	-0.14216	3.13333	-0.12946	3.13333	-0.18906	3.13333	-0.06985		291.724	1.11965	16.5766	-0.33672
				3.26667	-0.26822	10.2667	4.7386	17.2667	3.42728	24.2667	2.414	31.2667	3.03985	38.2667	4.41077	45.2667	5.24524	52.2667	4.52998	59.2667	3.24847	66.2667	2.65242	73.2667	3.30807	80.2667	4.52998	87.2667	-0.26822			17.6577	5.0922		3.2	0.32084	3.2	-0.18591	3.2	-0.01863	3.2	-0.12573	3.2	0.06612		297.931	1.23994	16.9369	-0.35605
				3.33333	-0.41723	10.3333	3.90413	17.3333	2.83124	24.3333	1.99677	31.3333	2.53321	38.3333	3.6061	45.3333	4.23196	52.3333	3.75511	59.3333	2.65242	66.3333	2.20539	73.3333	2.65242	80.3333	3.6955	87.3333	-0.41723			18.018	5.08535		3.26667	0.35502	3.26667	-0.2644	3.26667	0.04377	3.26667	-0.10152	3.26667	0.14063		304.138	1.38298	17.2973	-0.37518
				3.4	-0.53645	10.4	2.23519	17.4	1.66894	24.4	1.1623	31.4	1.51993	38.4	1.99677	45.4	2.3842	52.4	2.14578	59.4	1.51993	66.4	1.31131	73.4	1.40072	80.4	2.05637	87.4	-0.53645			18.3784	5.07831		3.33333	0.31483	3.33333	-0.18001	3.33333	0.11548	3.33333	-0.07078	3.33333	0.1546		310.345	1.5374	17.6577	-0.3941
				3.46667	-0.65566	10.4667	0.26822	17.4667	0.23842	24.4667	0.20862	31.4667	0.17882	38.4667	0.08941	45.4667	0.23842	52.4667	0.23842	59.4667	0.17882	66.4667	0.23842	73.4667	0	80.4667	0.08941	87.4667	-0.65566			18.7387	5.07106		3.4	0.22855	3.4	-0.21897	3.4	0.13318	3.4	0.02515	3.4	0.16019		316.552	1.65507	18.018	-0.41282
				3.53333	-0.77486	10.5333	-1.37091	17.5333	-0.95368	24.5333	-0.59605	31.5333	-0.89407	38.5333	-1.46032	45.5333	-1.57953	52.5333	-1.43052	59.5333	-1.01329	66.5333	-1.63914	73.5333	-1.1325	80.5333	-1.54973	87.5333	-0.77486			19.0991	5.06362		3.46667	0.12729	3.46667	0.07978	3.46667	0.09034	3.46667	0.11548	3.46667	0.16112		322.759	1.66254	18.3784	-0.43132
				3.6	-0.86427	10.6	-2.29479	17.6	-1.60933	24.6	-1.1325	31.6	-1.46032	38.6	-2.26499	45.6	-2.59282	52.6	-2.29479	59.6	-1.63914	66.6	-1.60933	73.6	-1.75834	80.6	-2.3544	87.6	-0.86427			19.4595	5.05597		3.53333	0.0746	3.53333	0.0135	3.53333	0.06519	3.53333	0.22818	3.53333	0.16485		328.966	1.67	18.6207	-0.44363
				3.66667	-0.98348	10.6667	-2.3246	17.6667	-1.66894	24.6667	-1.2219	31.6667	-1.51993	38.6667	-2.3246	45.6667	-2.62262	52.6667	-2.29479	59.6667	-1.75834	66.6667	-1.49012	73.6667	-1.66894	80.6667	-2.29479	87.6667	-0.98348			19.8198	5.04813		3.6	0.08222	3.6	-0.20279	3.6	0.02142	3.6	0.28126	3.6	0.14901		335.172	1.60686	18.7387	-0.44959
				3.73333	-1.01329	10.7333	-1.84775	17.7333	-1.31131	24.7333	-1.04309	31.7333	-1.1921	38.7333	-1.87755	45.7333	-2.05637	52.7333	-1.75834	59.7333	-1.43052	66.7333	-1.1325	73.7333	-1.2219	80.7333	-1.81795	87.7333	-1.01329			20.1802	5.04008		3.66667	0.09213	3.66667	-0.08356	3.66667	-0.07357	3.66667	0.23004	3.66667	0.11269		341.379	1.51323	19.0991	-0.46764
				3.8	-1.04309	10.8	-1.28151	17.8	-0.89407	24.8	-0.68546	31.8	-0.80467	38.8	-1.2517	45.8	-1.43052	52.8	-1.2219	59.8	-0.41723	66.8	-0.80467	73.8	-0.89407	80.8	-1.2219	87.8	-1.04309			20.5405	5.03185		3.73333	0.08104	3.73333	-0.00799	3.73333	-0.08475	3.73333	0.11176	3.73333	0.12387		347.586	1.36228	19.4595	-0.48546
				3.86667	-1.01329	10.8667	-0.92388	17.8667	-0.65566	24.8667	-0.44704	31.8667	-0.56625	38.8667	-0.86427	45.8667	-0.95368	52.8667	-0.86427	59.8667	-0.38743	66.8667	-0.53645	73.8667	-0.65566	80.8667	-0.86427	87.8667	-1.01329			20.9009	5.02342		3.8	0.07758	3.8	-0.26547	3.8	0.0149	3.8	-0.02142	3.8	0.05588		353.793	0.97805	19.8198	-0.50303
				3.93333	-1.04309	10.9333	-0.71526	17.9333	-0.53645	24.9333	-0.38743	31.9333	-0.56625	38.9333	-0.71526	45.9333	-0.83447	52.9333	-0.62585	59.9333	-0.38743	66.9333	-0.38743	73.9333	-0.50664	80.9333	-0.71526	87.9333	-1.04309			21.2613	5.0148		3.86667	0.05396	3.86667	-0.15047	3.86667	0.0624	3.86667	-0.12387	3.86667	0.05215		360	0.75967	20.1802	-0.52037
				4	-1.01329	11	-0.62585	18	-0.50664	25	-0.35763	32	-0.53645	39	-0.62585	46	-0.71526	53	-0.62585	60	-0.32783	67	-0.29803	74	-0.47684	81	-0.74506	88	-1.01329			21.6216	5.00599		3.93333	0.00948	3.93333	0.05804	3.93333	0.09313	3.93333	-0.15274	3.93333	0.08382				20.5405	-0.53745
				4.06667	-0.83447	11.0667	-0.50664	18.0667	-0.41723	25.0667	-0.29803	32.0667	-0.35763	39.0667	-0.38743	46.0667	-0.47684	53.0667	-0.59605	60.0667	-0.23842	67.0667	-0.20862	74.0667	-0.38743	81.0667	-0.59605	88.0667	-0.83447			21.982	4.99698		4	0.04739	4	0.02677	4	0.14808	4	-0.15367	4	0.10152				20.9009	-0.55428
				4.13333	-0.50664	11.1333	-0.35763	18.1333	-0.23842	25.1333	-0.17882	32.1333	-0.14901	39.1333	-0.17882	46.1333	-0.20862	53.1333	-0.38743	60.1333	-0.14901	67.1333	-0.14901	74.1333	-0.17882	81.1333	-0.35763	88.1333	-0.50664			22.3423	4.98779		4.06667	-0.01131	4.06667	-0.00663	4.06667	0.07916	4.06667	-0.14156	4.06667	0.09872				21.2613	-0.57085
				4.2	0.05961	11.2	-0.08941	18.2	-0.0298	25.2	-0.05961	32.2	0	39.2	-0.0298	46.2	0	53.2	-0.14901	60.2	0	67.2	-0.0298	74.2	0	81.2	-0.0298	88.2	0.05961			22.7027	4.97842		4.13333	0.03936	4.13333	-0.0518	4.13333	-0.0475	4.13333	-0.11921	4.13333	0.03725				21.6216	-0.58716
				4.26667	0.89407	11.2667	-0.0298	18.2667	0.08941	25.2667	0.05961	32.2667	-0.0298	39.2667	0.05961	46.2667	0.08941	53.2667	-0.05961	60.2667	0.0298	67.2667	0.05961	74.2667	0	81.2667	0.08941	88.2667	0.89407			23.0631	4.96886		4.2	-0.06739	4.2	0.04245	4.2	-0.14622	4.2	-0.01956	4.2	-0.03353				21.982	-0.6032
				4.33333	1.90736	11.3333	-0.05961	18.3333	0.05961	25.3333	0	32.3333	-0.11921	39.3333	0	46.3333	-0.05961	53.3333	-0.20862	60.3333	-0.0298	67.3333	0.08941	74.3333	-0.08941	81.3333	0.05961	88.3333	1.90736			23.4234	4.95911		4.26667	0.05204	4.26667	0.03388	4.26667	-0.17136	4.26667	-0.00559	4.26667	-0.05681				22.3423	-0.61896
				4.4	3.12926	11.4	-0.20862	18.4	-0.08941	25.4	-0.17882	32.4	-0.23842	39.4	-0.08941	46.4	-0.23842	53.4	-0.29803	60.4	-0.17882	67.4	-0.0298	74.4	-0.17882	81.4	-0.08941	88.4	3.12926			23.7838	4.94919		4.33333	0.05299	4.33333	0.07564	4.33333	-0.06333	4.33333	0.02794	4.33333	-0.08009				22.7027	-0.63444
				4.46667	4.29156	11.4667	-0.26822	18.4667	-0.23842	25.4667	-0.29803	32.4667	-0.32783	39.4667	-0.23842	46.4667	-0.38743	53.4667	-0.32783	60.4667	-0.23842	67.4667	-0.08941	74.4667	-0.17882	81.4667	-0.23842	88.4667	4.29156			24.1441	4.93908		4.4	0.00697	4.4	0.01062	4.4	0.00466	4.4	0.00652	4.4	-0.14622				23.0631	-0.64965
				4.53333	5.12603	11.5333	-0.20862	18.5333	-0.32783	25.5333	-0.23842	32.5333	-0.29803	39.5333	-0.23842	46.5333	-0.29803	53.5333	-0.26822	60.5333	-0.26822	67.5333	-0.11921	74.5333	-0.11921	81.5333	-0.26822	88.5333	5.12603			24.5045	4.92879		4.46667	0.0128	4.46667	-0.09086	4.46667	0.07451	4.46667	-0.04284	4.46667	-0.20489				23.4234	-0.66456
				4.6	5.18563	11.6	-0.14901	18.6	-0.32783	25.6	-0.17882	32.6	-0.11921	39.6	-0.14901	46.6	-0.20862	53.6	-0.11921	60.6	-0.17882	67.6	-0.05961	74.6	-0.08941	81.6	-0.17882	88.6	5.18563			24.8649	4.91833		4.53333	0.04847	4.53333	-0.02287	4.53333	0.06054	4.53333	-0.05681	4.53333	-0.16298				23.7838	-0.67918
				4.66667	4.20216	11.6667	-0.08941	18.6667	-0.23842	25.6667	-0.05961	32.6667	-0.05961	39.6667	0	46.6667	-0.14901	53.6667	-0.05961	60.6667	-0.05961	67.6667	-0.0298	74.6667	-0.05961	81.6667	-0.05961	88.6667	4.20216			25.2252	4.9077		4.6	-0.05933	4.6	0.03342	4.6	-0.01583	4.6	-0.07357	4.6	-0.10338				24.1441	-0.69351
				4.73333	2.3246	11.7333	-0.05961	18.7333	-0.17882	25.7333	-0.0298	32.7333	-0.05961	39.7333	0	46.7333	-0.11921	53.7333	-0.05961	60.7333	-0.0298	67.7333	-0.05961	74.7333	0	81.7333	-0.0298	88.7333	2.3246			25.5856	4.89689		4.66667	0.08365	4.66667	-0.00106	4.66667	-0.09965	4.66667	-0.0177	4.66667	-0.05961				24.5045	-0.70753
				4.8	0.11921	11.8	-0.08941	18.8	-0.08941	25.8	-0.05961	32.8	-0.05961	39.8	-0.05961	46.8	-0.14901	53.8	-0.05961	60.8	-0.0298	67.8	-0.05961	74.8	-0.0298	81.8	-0.05961	88.8	0.11921			25.9459	4.88591		4.73333	0.01328	4.73333	0.02408	4.73333	-0.08289	4.73333	0.06892	4.73333	-0.09127				24.8276	-0.71985
				4.86667	-1.66894	11.8667	-0.11921	18.8667	-0.05961	25.8667	-0.08941	32.8667	-0.14901	39.8667	-0.14901	46.8667	-0.17882	53.8667	-0.14901	60.8667	0.05961	67.8667	-0.0298	74.8667	-0.05961	81.8667	-0.11921	88.8667	-1.66894			26.3063	4.87476		4.8	-0.01501	4.8	-0.02168	4.8	-0.02608	4.8	0.05681	4.8	-0.0922				24.8649	-0.72126
				4.93333	-2.56301	11.9333	-0.20862	18.9333	-0.0298	25.9333	-0.08941	32.9333	-0.08941	39.9333	-0.14901	46.9333	-0.17882	53.9333	-0.14901	60.9333	0.05961	67.9333	-0.05961	74.9333	-0.05961	81.9333	-0.08941	88.9333	-2.56301			26.6667	4.86344		4.86667	0.06512	4.86667	0.0409	4.86667	0.0298	4.86667	0.11176	4.86667	-0.10897				25.2252	-0.73467
				5	-2.56301	12	-0.17882	19	-0.0298	26	-0.08941	33	-0.08941	40	-0.08941	47	-0.05961	54	-0.05961	61	0.05961	68	-0.0298	75	-0.14901	82	-0.05961	89	-2.56301			27.027	4.85196		4.93333	-0.00501	4.93333	0.01229	4.93333	0.10058	4.93333	0.11455	4.93333	-0.12014				25.5856	-0.74777
				5.06667	-1.96697	12.0667	-0.05961	19.0667	-0.0298	26.0667	-0.11921	33.0667	-0.05961	40.0667	0	47.0667	-0.0298	54.0667	0.05961	61.0667	0.11921	68.0667	-0.05961	75.0667	-0.08941	82.0667	-0.05961	89.0667	-1.96697			27.3874	4.84031		5	0.02859	5	-0.0019	5	0.13318	5	0.03446	5	-0.17882				25.9459	-0.76056
				5.13333	-1.37091	12.1333	0	19.1333	-0.0298	26.1333	-0.17882	33.1333	-0.0298	40.1333	0.05961	47.1333	-0.0298	54.1333	0	61.1333	0.05961	68.1333	-0.05961	75.1333	-0.08941	82.1333	-0.08941	89.1333	-1.37091			27.7477	4.8285		5.06667	0.04604	5.06667	-0.00188	5.06667	0.10431	5.06667	-0.0475	5.06667	-0.15088				26.3063	-0.77303
				5.2	-0.98348	12.2	-0.0298	19.2	0	26.2	-0.17882	33.2	0	40.2	0.0298	47.2	0	54.2	-0.08941	61.2	-0.0298	68.2	0	75.2	-0.08941	82.2	-0.05961	89.2	-0.98348			28.1081	4.81653		5.13333	-0.11787	5.13333	0.03403	5.13333	0.02608	5.13333	-0.08754	5.13333	-0.12294				26.6667	-0.78518
				5.26667	-0.92388	12.2667	-0.05961	19.2667	0.08941	26.2667	-0.14901	33.2667	-0.0298	40.2667	0.0298	47.2667	-0.0298	54.2667	-0.20862	61.2667	-0.08941	68.2667	0.05961	75.2667	-0.11921	82.2667	0	89.2667	-0.92388			28.4685	4.80441		5.2	-0.11629	5.2	-0.02962	5.2	-0.04843	5.2	-0.08661	5.2	-0.13411				27.027	-0.797
				5.33333	-0.80467	12.3333	-0.05961	19.3333	0.08941	26.3333	-0.05961	33.3333	-0.0298	40.3333	0	47.3333	-0.08941	54.3333	-0.17882	61.3333	-0.17882	68.3333	0.0298	75.3333	-0.11921	82.3333	0	89.3333	-0.80467			28.8288	4.79213		5.26667	0.05549	5.26667	-0.00628	5.26667	-0.0475	5.26667	-0.01024	5.26667	-0.15926				27.3874	-0.80849
				5.4	-0.59605	12.4	-0.08941	19.4	-0.0298	26.4	-0.0298	33.4	-0.05961	40.4	-0.05961	47.4	-0.11921	54.4	-0.08941	61.4	-0.08941	68.4	-0.0298	75.4	-0.11921	82.4	0	89.4	-0.59605			29.1892	4.77969		5.33333	0.06156	5.33333	0.05053	5.33333	-0.02887	5.33333	0.05867	5.33333	-0.18068				27.7477	-0.81966
				5.46667	-0.23842	12.4667	-0.08941	19.4667	-0.05961	26.4667	0	33.4667	-0.08941	40.4667	-0.08941	47.4667	-0.17882	54.4667	-0.0298	61.4667	-0.08941	68.4667	0	75.4667	-0.11921	82.4667	0.05961	89.4667	-0.23842			29.5495	4.7671		5.4	0.000186264	5.4	0.07283	5.4	0.06985	5.4	0.09779	5.4	-0.23283				28.1081	-0.83049
				5.53333	0	12.5333	-0.05961	19.5333	-0.0298	26.5333	-0.0298	33.5333	-0.08941	40.5333	-0.0298	47.5333	-0.11921	54.5333	-0.0298	61.5333	0	68.5333	0	75.5333	-0.08941	82.5333	0	89.5333	0			29.9099	4.75437		5.46667	0.000428427	5.46667	0.01948	5.46667	0.13318	5.46667	0.10803	5.46667	-0.17136				28.4685	-0.84098
				5.6	0.08941	12.6	0	19.6	0	26.6	-0.08941	33.6	0	40.6	-0.0298	47.6	-0.14901	54.6	-0.05961	61.6	-0.0298	68.6	0	75.6	-0.08941	82.6	-0.08941	89.6	0.08941			30	4.75116		5.53333	0.02854	5.53333	-0.08117	5.53333	0.14063	5.53333	0.02328	5.53333	-0.0922				28.8288	-0.85113
				5.66667	0	12.6667	0.0298	19.6667	-0.05961	26.6667	-0.05961	33.6667	0	40.6667	-0.0298	47.6667	-0.08941	54.6667	-0.05961	61.6667	-0.0298	68.6667	0	75.6667	-0.08941	82.6667	-0.17882	89.6667	0			30.2703	4.74148		5.6	-0.04321	5.6	-0.03917	5.6	0.10897	5.6	-0.11548	5.6	-0.0447				29.1892	-0.86094
				5.73333	-0.20862	12.7333	0.0298	19.7333	-0.17882	26.7333	0	33.7333	-0.0298	40.7333	0	47.7333	-0.05961	54.7333	-0.08941	61.7333	0	68.7333	-0.0298	75.7333	-0.08941	82.7333	-0.14901	89.7333	-0.20862			30.6306	4.72845		5.66667	0.05286	5.66667	0.17829	5.66667	0.05681	5.66667	-0.09872	5.66667	-0.00466				29.5495	-0.87041
				5.8	-0.29803	12.8	0.08941	19.8	-0.14901	26.8	0.05961	33.8	-0.08941	40.8	0.08941	47.8	0	54.8	-0.0298	61.8	0.05961	68.8	-0.0298	75.8	-0.11921	82.8	-0.08941	89.8	-0.29803			30.991	4.71528		5.73333	0.10498	5.73333	0.17766	5.73333	-0.05867	5.73333	-0.06612	5.73333	0.08661				29.9099	-0.87953
				5.86667	-0.23842	12.8667	0.14901	19.8667	-0.05961	26.8667	0.05961	33.8667	-0.08941	40.8667	0.11921	47.8667	0	54.8667	0.0298	61.8667	0.05961	68.8667	-0.05961	75.8667	-0.0298	82.8667	-0.0298	89.8667	-0.23842			31.3514	4.70196		5.8	-0.00732	5.8	0.11554	5.8	-0.12294	5.8	-0.02328	5.8	0.16298				30.2703	-0.88831
				5.93333	-0.14901	12.9333	0.05961	19.9333	-0.05961	26.9333	-0.05961	33.9333	-0.0298	40.9333	0.11921	47.9333	0	54.9333	0.0298	61.9333	0	68.9333	-0.0298	75.9333	-0.0298	82.9333	0	89.9333	-0.14901			31.7117	4.68851		5.86667	0.03364	5.86667	-0.03839	5.86667	-0.09406	5.86667	0.01956	5.86667	0.09872				30.6306	-0.89673
				6	0	13	0	20	-0.05961	27	-0.05961	34	0.0298	41	0	48	0.08941	55	-0.0298	62	-0.0298	69	-0.0298	76	0	83	0.08941	90	0			32.0721	4.67492		5.93333	-0.01756	5.93333	0.06132	5.93333	-0.04657	5.93333	0.06799	5.93333	0.04284				30.991	-0.9048
				6.06667	-0.0298	13.0667	0	20.0667	0.0298	27.0667	-0.0298	34.0667	0.0298	41.0667	-0.0298	48.0667	0.11921	55.0667	-0.05961	62.0667	-0.05961	69.0667	0	76.0667	0.05961	83.0667	0.14901	90.0667	-0.0298			32.4324	4.6612		6	0.00972	6	0.05182	6	-0.00559	6	0.07264	6	-0.01118				31.0345	-0.90575
				6.13333	-0.08941	13.1333	-0.05961	20.1333	0.05961	27.1333	-0.05961	34.1333	0.0298	41.1333	-0.0298	48.1333	0.08941	55.1333	-0.08941	62.1333	-0.08941	69.1333	-0.0298	76.1333	0.05961	83.1333	0.08941	90.1333	-0.08941			32.7928	4.64734		6.06667	0.04716	6.06667	0.02036	6.06667	0.07264	6.06667	0.11455	6.06667	0				31.3514	-0.91252
				6.2	-0.11921	13.2	-0.0298	20.2	0.08941	27.2	-0.05961	34.2	0.0298	41.2	0.0298	48.2	0	55.2	-0.08941	62.2	-0.05961	69.2	-0.0298	76.2	-0.05961	83.2	0.0298	90.2	-0.11921			33.1531	4.63336		6.13333	0.14022	6.13333	0.03031	6.13333	0.13597	6.13333	0.07451	6.13333	-0.09686				31.7117	-0.91989
				6.26667	-0.08941	13.2667	0	20.2667	0.08941	27.2667	0	34.2667	0.0298	41.2667	0.05961	48.2667	-0.05961	55.2667	-0.0298	62.2667	-0.08941	69.2667	0	76.2667	-0.11921	83.2667	-0.0298	90.2667	-0.08941			33.5135	4.61924		6.2	0.000465709	6.2	0.00689	6.2	0.13318	6.2	0.03912	6.2	-0.11828				32.0721	-0.9269
				6.33333	-0.0298	13.3333	-0.0298	20.3333	0.08941	27.3333	0.0298	34.3333	-0.05961	41.3333	0.08941	48.3333	-0.14901	55.3333	0	62.3333	-0.08941	69.3333	0	76.3333	-0.05961	83.3333	-0.05961	90.3333	-0.0298			33.8739	4.60501		6.26667	0.03492	6.26667	0.03012	6.26667	0.07451	6.26667	-0.05495	6.26667	-0.02887				32.4324	-0.93355
				6.4	-0.0298	13.4	-0.08941	20.4	0.08941	27.4	0	34.4	-0.08941	41.4	0.0298	48.4	-0.08941	55.4	0.11921	62.4	-0.0298	69.4	0.0298	76.4	0	83.4	-0.0298	90.4	-0.0298			34.2342	4.59065		6.33333	0.02386	6.33333	-0.12606	6.33333	-0.01676	6.33333	-0.09406	6.33333	0.06799				32.7928	-0.93985
				6.46667	-0.0298	13.4667	-0.08941	20.4667	0.05961	27.4667	0	34.4667	-0.05961	41.4667	-0.05961	48.4667	-0.08941	55.4667	0.08941	62.4667	0	69.4667	0	76.4667	0	83.4667	0.05961	90.4667	-0.0298			34.5946	4.57617		6.4	0.04975	6.4	0.08753	6.4	-0.08754	6.4	-0.07264	6.4	0.16391				33.1531	-0.94578
				6.53333	0	13.5333	-0.0298	20.5333	0	27.5333	-0.0298	34.5333	-0.0298	41.5333	-0.05961	48.5333	-0.11921	55.5333	0	62.5333	0.05961	69.5333	-0.0298	76.5333	0	83.5333	0.0298	90.5333	0			34.9549	4.56157		6.46667	-0.02002	6.46667	-0.01231	6.46667	-0.03073	6.46667	-0.08009	6.46667	0.11269				33.5135	-0.95136
				6.6	0	13.6	0.0298	20.6	0	27.6	-0.0298	34.6	0	41.6	0.05961	48.6	-0.08941	55.6	0	62.6	0	69.6	-0.05961	76.6	-0.0298	83.6	0	90.6	0			35.3153	4.54685		6.53333	-0.03647	6.53333	0.03224	6.53333	0.01583	6.53333	-0.08289	6.53333	0.00466				33.8739	-0.95658
																																35.6757	4.53203		6.6	-0.03446	6.6	0.06745	6.6	0.07264	6.6	-0.05867	6.6	-0.1099				34.2342	-0.96143
																																36.036	4.51709						6.66667	0.14808	6.66667	0.08848	6.66667	-0.12573				34.5946	-0.96593
																																36.3964	4.50205						6.73333	0.14529	6.73333	0.13691	6.73333	0.09686				34.9549	-0.97006
																																36.7568	4.4869						6.8	0.06333	6.8	0.08382	6.8	0.03725				35.3153	-0.97384
																																37.1171	4.47164						6.86667	-0.02049	6.86667	0.06519	6.86667	-0.04098				35.6757	-0.97725
																																37.4775	4.45629						6.93333	-0.10803	6.93333	0.09686	6.93333	-0.08289				36.036	-0.9803
																																37.8378	4.44084						7	-0.14529	7	0.09593	7	-0.09686				36.3964	-0.983
																																38.1982	4.42529						7.06667	-0.0922	7.06667	-0.00279	7.06667	-0.0475				36.7568	-0.98533
																																38.5586	4.40965						7.13333	0.03539	7.13333	-0.01676	7.13333	0.01863				37.1171	-0.9873
																																38.9189	4.39392						7.2	0.12666	7.2	-0.03725	7.2	0.09127				37.2414	-0.9879
																																39.2793	4.37811						7.26667	0.11828	7.26667	-0.08568	7.26667	0.16578				37.4775	-0.98892
																																39.6396	4.36221						7.33333	0.03818	7.33333	-0.095	7.33333	0.18533				37.8378	-0.99018
																																40	4.34622						7.4	-0.02608	7.4	-0.13225	7.4	0.08661				38.1982	-0.99108
																																40.3604	4.33016						7.46667	-0.08848	7.46667	-0.13877	7.46667	-0.01676				38.5586	-0.99163
																																40.7207	4.31402						7.53333	-0.15274	7.53333	-0.122	7.53333	-0.04936				38.9189	-0.99182
																																41.0811	4.29781						7.6	-0.15739	7.6	-0.06519	7.6	-0.08941				39.2793	-0.99167
																																41.4414	4.28152						7.66667	-0.05961	7.66667	-0.01304	7.66667	-0.0447				39.6396	-0.99116
																																41.8018	4.26517						7.73333	0.03912	7.73333	0.02887	7.73333	-0.00652				40	-0.9903
																																42.1622	4.24875						7.8	0.11735	7.8	0.0177	7.8	0.09127				40.3604	-0.9891
																																42.5225	4.23227						7.86667	0.17323	7.86667	0.04564	7.86667	0.11828				40.7207	-0.98755
																																42.8829	4.21572						7.93333	0.11642	7.93333	0.07544	7.93333	0.11921				41.0811	-0.98566
																																43.2432	4.19912						8	0.03353	8	0.06333	8	0.11642				41.4414	-0.98343
																																43.6036	4.18247						8.06667	-0.04657	8.06667	0.06426	8.06667	0.10245				41.8018	-0.98087
																																43.964	4.16576						8.13333	-0.09593	8.13333	0.08568	8.13333	0.00652				42.1622	-0.97796
																																44.3243	4.149						8.2	-0.11828	8.2	0.08661	8.2	0.00745				42.5225	-0.97473
																																44.6847	4.1322						8.26667	-0.03073	8.26667	0.14249	8.26667	-0.02608				42.8829	-0.97116
																																45.0451	4.11535						8.33333	0.04377	8.33333	0.14249	8.33333	-0.06054				43.2432	-0.96727
																																45.4054	4.09846						8.4	0.07451	8.4	0.08661	8.4	0.00931				43.4483	-0.96491
																																45.7658	4.08154						8.46667	0.0298	8.46667	0.06985	8.46667	0.06054				43.6036	-0.96305
																																46.1261	4.06457						8.53333	-0.05122	8.53333	0.03725	8.53333	0.03912				43.964	-0.95851
																																46.4865	4.04758						8.6	-0.06147	8.6	-0.02142	8.6	0.04657				44.3243	-0.95366
																																46.8469	4.03056						8.66667	-0.07916	8.66667	-0.04657	8.66667	0.05215				44.6847	-0.94849
																																47.2072	4.01351						8.73333	-0.0475	8.73333	-0.02608	8.73333	0.0922				45.0451	-0.943
																																47.5676	3.99643						8.8	0.0149	8.8	-0.03446	8.8	0.03725				45.4054	-0.93721
																																47.9279	3.97934						8.86667	0.06612	8.86667	-0.08848	8.86667	-0.05029				45.7658	-0.93112
																																48.2883	3.96222						8.93333	0.10058	8.93333	-0.13411	8.93333	-0.10058				46.1261	-0.92473
																																48.6487	3.94509						9	0.0624	9	-0.13225	9	-0.08848				46.4865	-0.91803
																																49.009	3.92795						9.06667	0.01676	9.06667	-0.12759	9.06667	-0.095				46.8469	-0.91105
																																49.3694	3.9108						9.13333	-0.07171	9.13333	-0.10152	9.13333	-0.10058				47.2072	-0.90378
																																49.7297	3.89364						9.2	-0.09034	9.2	-0.1248	9.2	-0.11828				47.5676	-0.89622
																																50.8108	3.84215						9.26667	-0.07078	9.26667	-0.11735	9.26667	-0.07823				47.9279	-0.88838
																																51.1712	3.825						9.33333	-0.03912	9.33333	-0.02794	9.33333	0.02608				48.2883	-0.88027
																																51.5315	3.80785						9.4	0.05588	9.4	0.04191	9.4	0.09406				48.6487	-0.87189
																																51.8919	3.79071						9.46667	0.10152	9.46667	0.04564	9.46667	0.13597				49.009	-0.86323
																																52.2522	3.77358						9.53333	0.09872	9.53333	0.01211	9.53333	0.15926				49.3694	-0.85432
																																52.6126	3.75647						9.6	0.05774	9.6	0.03632	9.6	0.13411				49.6552	-0.84706
																																52.973	3.73938						9.66667	0.06985	9.66667	0.08382	9.66667	0.14994				49.7297	-0.84514
																																53.3333	3.72231						9.73333	0.02887	9.73333	0.08475	9.73333	0.19185				50.0901	-0.83571
																																53.6937	3.70527						9.8	-0.01118	9.8	0.06426	9.8	0.19185				50.4504	-0.82604
																																54.054	3.68825						9.86667	-0.0922	9.86667	0.12294	9.86667	0.12946				50.8108	-0.81611
																																54.4144	3.67127						9.93333	-0.18347	9.93333	0.1248	9.93333	0.06333				51.1712	-0.80595
																																54.7748	3.65431						10	-0.15739	10	0.03073	10	0.03446				51.5315	-0.79556
																																55.1351	3.6374						10.0667	-0.09313	10.0667	-0.08475	10.0667	0.00745				51.8919	-0.78493
																																55.4955	3.62052						10.1333	-0.00373	10.1333	-0.08475	10.1333	-0.02887				52.2522	-0.77408
																																55.8559	3.60368						10.2	0.08568	10.2	-0.08382	10.2	-0.05774				52.6126	-0.76301
																																56.2162	3.58689						10.2667	0.1099	10.2667	0.00186	10.2667	-0.07078				52.973	-0.75173
																																56.5766	3.57014						10.3333	0.14343	10.3333	0.1071	10.3333	-0.08754				53.3333	-0.74023
																																56.9369	3.55345						10.4	0.16391	10.4	0.11362	10.4	-0.11083				53.6937	-0.72853
																																57.2973	3.5368						10.4667	0.11548	10.4667	0.08941	10.4667	-0.05681				54.054	-0.71663
																																57.6577	3.52022						10.5333	0.03446	10.5333	0.04657	10.5333	-0.06054				54.4144	-0.70454
																																58.018	3.50369						10.6	0.02049	10.6	-0.04191	10.6	-0.08289				54.7748	-0.69226
																																58.3784	3.48722						10.6667	-0.04005	10.6667	-0.06426	10.6667	-0.10431				55.1351	-0.6798
																																58.7387	3.47082						10.7333	-0.09872	10.7333	-0.07264	10.7333	-0.12852				55.4955	-0.66716
																																59.0991	3.45448						10.8	-0.19278	10.8	-0.0177	10.8	-0.13318				55.8559	-0.65435
																																59.4595	3.43821						10.8667	-0.16298	10.8667	0.07264	10.8667	-0.08009				55.8621	-0.65412
																																59.8198	3.42201						10.9333	-0.12014	10.9333	0.14529	10.9333	-0.04936				56.2162	-0.64137
																																60	3.41394						11	-0.10431	11	0.09313	11	-0.04377				56.5766	-0.62822
																																60.1802	3.40589						11.0667	-0.15833	11.0667	-0.00745	11.0667	-0.04191				56.9369	-0.61492
																																60.5405	3.38985						11.1333	-0.15739	11.1333	-0.02049	11.1333	0.08848				57.2973	-0.60148
																																60.9009	3.37388						11.2	-0.1695	11.2	0.02142	11.2	0.1872				57.6577	-0.58788
																																61.2613	3.358						11.2667	-0.12107	11.2667	0.06985	11.2667	0.12387				58.018	-0.57415
																																61.6216	3.34221						11.3333	-0.02887	11.3333	0.10245	11.3333	0.07823				58.3784	-0.56028
																																61.982	3.3265						11.4	-0.00931	11.4	0.03353	11.4	0.04377				58.7387	-0.54628
																																62.3423	3.31088						11.4667	-0.03446	11.4667	-0.05215	11.4667	0.06799				59.0991	-0.53216
																																62.7027	3.29536						11.5333	-0.00652	11.5333	-0.06147	11.5333	0.02794				59.4595	-0.51792
																																63.0631	3.27993						11.6	-0.03912	11.6	0.00373	11.6	-0.05309				59.8198	-0.50357
																																63.4234	3.2646						11.6667	-0.03818	11.6667	-0.00373	11.6667	-0.10617				60.1802	-0.48911
																																63.7838	3.24937						11.7333	-0.0447	11.7333	-0.07078	11.7333	-0.10617				60.5405	-0.47455
																																64.1441	3.23425						11.8	0.02235	11.8	-0.07357	11.8	-0.02142				60.9009	-0.45989
																																64.5045	3.21923						11.8667	0.07171	11.8667	-0.01863	11.8667	0.02794				61.2613	-0.44514
																																64.8649	3.20432						11.9333	0.00838	11.9333	0.02328	11.9333	0.09686				61.6216	-0.43031
																																65.2252	3.18952						12	-0.04005	12	0.00652	12	0.13877				61.982	-0.4154
																																65.5856	3.17483						12.0667	-0.04191	12.0667	-0.05495	12.0667	0.12666				62.069	-0.41178
																																65.9459	3.16026						12.1333	-0.07544	12.1333	-0.11362	12.1333	0.07171				62.3423	-0.40041
																																66.3063	3.14581						12.2	-0.11083	12.2	-0.03818	12.2	-0.04843				62.7027	-0.38535
																																66.6667	3.13148						12.2667	-0.06147	12.2667	0.08754	12.2667	-0.09406				63.0631	-0.37023
																																67.027	3.11727						12.3333	-0.03912	12.3333	0.09127	12.3333	-0.08475				63.4234	-0.35504
																																67.3874	3.10319						12.4	-0.08941	12.4	-0.03353	12.4	-0.02049				63.7838	-0.33981
																																67.7477	3.08923						12.4667	-0.07637	12.4667	-0.10245	12.4667	0.06799				64.1441	-0.32452
																																68.1081	3.07541						12.5333	-0.02235	12.5333	0.02235	12.5333	0.11362				64.5045	-0.30919
																																68.4685	3.06172						12.6	0.05867	12.6	0.12107	12.6	0.06333				64.8649	-0.29383
																																68.8288	3.04816						12.6667	0.14994	12.6667	0.07264	12.6667	0				65.2252	-0.27843
																																69.1892	3.03474						12.7333	0.22724	12.7333	-0.02235	12.7333	-0.03539				65.5856	-0.263
																																69.5495	3.02146						12.8	0.22166	12.8	-0.04005	12.8	-0.10338				65.9459	-0.24754
																																69.9099	3.00832						12.8667	0.18627	12.8667	0.02328	12.8667	-0.06985				66.3063	-0.23207
																																70.2703	2.99532						12.9333	0.06612	12.9333	0.03073	12.9333	0.01583				66.6667	-0.21658
																																70.6306	2.98247						13	-0.05588	13	0.04843	13	0.12759				68.1081	-0.15458
																																70.991	2.96977						13.0667	-0.11548	13.0667	-0.01956	13.0667	0.17509				68.2759	-0.14737
																																71.3513	2.95722						13.1333	0.02794	13.1333	-0.01956	13.1333	0.13225				68.4685	-0.13909
																																71.7117	2.94482						13.2	0.21793	13.2	0.07171	13.2	0.04191				68.8288	-0.12362
																																72.0721	2.93257						13.2667	0.20117	13.2667	0.1099	13.2667	-0.07544				69.1892	-0.10816
																																72.4324	2.92049															69.5495	-0.09272
																																72.7928	2.90856															69.9099	-0.07731
																																73.1531	2.89679															70.2703	-0.06193
																																73.5135	2.88518															70.6306	-0.04658
																																73.8739	2.87373															70.991	-0.03127
																																74.2342	2.86246															71.3513	-0.016
																																74.5946	2.85135															71.7117	-0.000781871
																																74.9549	2.84041															72.0721	0.01439
																																75.3153	2.82964															72.4324	0.02951
																																75.6757	2.81905															72.7928	0.04458
																																76.036	2.80863															73.1531	0.05958
																																76.3964	2.79838															73.5135	0.07452
																																76.7568	2.78832															73.8739	0.0894
																																77.1171	2.77844															74.2342	0.10421
																																77.4775	2.76874															74.4828	0.11438
																																77.8378	2.75922															74.5946	0.11894
																																78.1982	2.74989															74.9549	0.1336
																																78.5586	2.74074															75.3153	0.14818
																																78.9189	2.73179															75.6757	0.16268
																																79.2793	2.72302															76.036	0.1771
																																79.6396	2.71444															76.3964	0.19143
																																80	2.70606															76.7568	0.20567
																																80.3604	2.69787															77.1171	0.21983
																																80.7207	2.68988															77.4775	0.23388
																																81.0811	2.68208															77.8378	0.24785
																																81.4414	2.67448															78.1982	0.26171
																																81.8018	2.66708															78.5586	0.27548
																																82.1622	2.65988															78.9189	0.28914
																																82.5225	2.65289															79.2793	0.30271
																																82.8829	2.64609															79.6396	0.31616
																																83.2432	2.6395															80	0.32952
																																83.6036	2.63312															80.3604	0.34276
																																83.964	2.62694															80.6897	0.35477
																																84.3243	2.62097															80.7207	0.35589
																																84.6847	2.61521															81.0811	0.36892
																																85.0451	2.60965															81.4414	0.38183
																																85.4054	2.60431															81.8018	0.39463
																																85.7658	2.59918															82.1622	0.40732
																																86.1261	2.59426															82.5225	0.41989
																																86.4865	2.58955															82.8829	0.43235
																																86.8469	2.58505															83.2432	0.44469
																																87.2072	2.58077															83.6036	0.45692
																																87.5676	2.57671															83.964	0.46903
																																87.9279	2.57286															84.3243	0.48102
																																88.2883	2.56923															84.6847	0.49289
																																88.6487	2.56581															85.0451	0.50465
																																89.009	2.56261															85.4054	0.51629
																																89.3694	2.55963															85.7658	0.52781
																																89.7297	2.55687															86.1261	0.53922
																																90	2.55494															86.4865	0.5505
																																90.0901	2.55433															86.8469	0.56167
																																90.4505	2.55201															86.8966	0.5632
																																90.8108	2.5499															87.2072	0.57272
																																91.1712	2.54802															87.5676	0.58366
																																91.5315	2.54636															87.9279	0.59448
																																91.8919	2.54491															88.2883	0.60518
																																92.2523	2.54369															88.6487	0.61577
																																92.6126	2.54269															89.009	0.62625
																																92.973	2.54191															89.3694	0.63661
																																93.3333	2.54136															89.7297	0.64686
																																93.6937	2.54102															90.0901	0.657
																																94.0541	2.54091															90.4505	0.66702
																																94.4144	2.54101															90.8108	0.67694
																																94.7748	2.54134															91.1712	0.68675
																																95.1351	2.54189															91.5315	0.69646
																																95.4955	2.54267															91.8919	0.70606
																																95.8559	2.54366															92.2523	0.71555
																																96.2162	2.54487															92.6126	0.72494
																																96.5766	2.54631															92.973	0.73423
																																96.9369	2.54797															93.1034	0.73757
																																97.2973	2.54984															93.3333	0.74342
																																97.6577	2.55194															93.6937	0.75252
																																98.018	2.55426															94.0541	0.76151
																																98.3784	2.55679															94.4144	0.77042
																																98.7387	2.55955															94.7748	0.77923
																																99.0991	2.56252															95.1351	0.78794
																																99.4595	2.56572															95.4955	0.79657
																																99.8198	2.56912															95.8559	0.80511
																																100.18	2.57275															96.2162	0.81357
																																100.541	2.57659															96.5766	0.82194
																																100.901	2.58065															96.9369	0.83023
																																101.261	2.58493															97.2973	0.83844
																																101.622	2.58941															97.6577	0.84657
																																101.982	2.59411															98.018	0.85463
																																102.342	2.59903															98.3784	0.86262
																																102.703	2.60415															98.7387	0.87053
																																103.063	2.60949															99.0991	0.87837
																																103.423	2.61504															99.3103	0.88294
																																103.784	2.6208															99.4595	0.88615
																																104.144	2.62676															99.8198	0.89386
																																104.504	2.63293															100.18	0.90151
																																104.865	2.63931															100.541	0.90909
																																105.225	2.6459															100.901	0.91662
																																105.586	2.65268															101.261	0.9241
																																105.946	2.65967															101.622	0.93151
																																106.306	2.66687															101.982	0.93888
																																106.667	2.67426															102.342	0.9462
																																107.027	2.68185															102.703	0.95347
																																107.387	2.68964															103.063	0.96069
																																107.748	2.69763															103.423	0.96787
																																108.108	2.70582															103.784	0.97501
																																108.468	2.71419															104.144	0.98211
																																108.829	2.72276															104.504	0.98917
																																109.189	2.73153															104.865	0.9962
																																109.55	2.74048															105.225	1.0032
																																109.91	2.74962															105.517	1.00884
																																110.27	2.75894															105.586	1.01016
																																110.631	2.76846															105.946	1.0171
																																110.991	2.77815															106.306	1.02401
																																111.351	2.78803															106.667	1.03089
																																111.712	2.79809															107.027	1.03775
																																112.072	2.80832															107.387	1.04459
																																112.432	2.81874															107.748	1.05141
																																112.793	2.82933															108.108	1.05821
																																113.153	2.84009															108.468	1.065
																																113.514	2.85102															108.829	1.07177
																																113.874	2.86213															109.189	1.07853
																																114.234	2.8734															109.55	1.08528
																																114.595	2.88484															109.91	1.09202
																																114.955	2.89644															110.27	1.09875
																																115.315	2.90821															111.724	1.12586
																																115.676	2.92013															114.955	1.18612
																																116.036	2.93222															115.315	1.19286
																																116.396	2.94446															115.676	1.19961
																																116.757	2.95685															116.036	1.20637
																																117.117	2.9694															116.396	1.21314
																																117.477	2.9821															116.757	1.21991
																																117.838	2.99494															117.117	1.22669
																																118.198	3.00793															117.477	1.23348
																																118.559	3.02107															117.838	1.24028
																																118.919	3.03435															117.931	1.24204
																																119.279	3.04776															118.198	1.24709
																																119.64	3.06132															118.559	1.2539
																																120	3.075															118.919	1.26073
																																120.36	3.08882															119.279	1.26756
																																120.721	3.10278															119.64	1.27439
																																121.081	3.11685															124.138	1.36005
																																121.441	3.13106															124.324	1.3636
																																121.802	3.14539															124.685	1.37045
																																122.162	3.15983															125.045	1.37729
																																122.523	3.1744															125.405	1.38412
																																122.883	3.18908															125.766	1.39093
																																123.243	3.20388															126.126	1.39774
																																123.604	3.21879															126.486	1.40452
																																123.964	3.2338															126.847	1.41129
																																124.324	3.24893															127.207	1.41804
																																124.685	3.26415															127.568	1.42476
																																125.045	3.27948															127.928	1.43146
																																125.405	3.2949															128.288	1.43813
																																125.766	3.31043															128.649	1.44477
																																126.126	3.32604															129.009	1.45138
																																126.486	3.34175															129.369	1.45795
																																126.847	3.35754															129.73	1.46449
																																127.207	3.37342															130.09	1.47098
																																127.568	3.38938															130.345	1.47555
																																127.928	3.40542															130.45	1.47744
																																128.288	3.42154															130.811	1.48384
																																128.649	3.43773															131.171	1.4902
																																129.009	3.454															131.532	1.49651
																																129.369	3.47034															131.892	1.50276
																																129.73	3.48674															132.252	1.50895
																																130.09	3.5032															132.613	1.51508
																																130.45	3.51973															132.973	1.52114
																																130.811	3.53632															133.333	1.52714
																																131.171	3.55296															133.694	1.53307
																																131.532	3.56965															134.054	1.53892
																																131.892	3.5864															134.414	1.5447
																																132.252	3.60319															134.775	1.55039
																																132.613	3.62002															135.135	1.556
																																132.973	3.6369															135.495	1.56152
																																133.333	3.65382															135.856	1.56695
																																133.694	3.67077															136.216	1.57228
																																134.054	3.68775															136.552	1.57716
																																134.414	3.70477															136.577	1.57752
																																134.775	3.72181															136.937	1.58265
																																135.135	3.73888															137.297	1.58767
																																135.495	3.75597															137.658	1.59258
																																135.856	3.77308															138.018	1.59738
																																136.216	3.79021															138.378	1.60207
																																136.577	3.80735															138.739	1.60663
																																136.937	3.8245															139.099	1.61106
																																137.297	3.84165															139.459	1.61537
																																138.378	3.89314															139.82	1.61954
																																138.739	3.9103															140.18	1.62357
																																139.099	3.92745															140.541	1.62747
																																139.459	3.94459															140.901	1.63122
																																139.82	3.96172															141.261	1.63482
																																140.18	3.97883															141.622	1.63827
																																140.541	3.99593															141.982	1.64156
																																140.901	4.01301															142.342	1.6447
																																141.261	4.03006															142.703	1.64767
																																141.622	4.04708															142.759	1.64811
																																141.982	4.06408															143.063	1.65047
																																142.342	4.08104															143.423	1.6531
																																142.703	4.09797															143.784	1.65555
																																143.063	4.11486															144.144	1.65783
																																143.423	4.1317															144.505	1.65992
																																143.784	4.14851															144.865	1.66183
																																144.144	4.16527															145.225	1.66354
																																144.505	4.18198															145.586	1.66507
																																144.865	4.19863															145.946	1.66639
																																145.225	4.21524															146.306	1.66752
																																145.586	4.23178															146.667	1.66844
																																145.946	4.24827															147.027	1.66915
																																146.306	4.26469															147.387	1.66965
																																146.667	4.28104															147.748	1.66993
																																147.027	4.29733															148.108	1.67
																																147.387	4.31355															148.468	1.66985
																																147.748	4.32969															148.829	1.66947
																																148.108	4.34575															148.966	1.66926
																																148.468	4.36174															149.189	1.66886
																																148.829	4.37764															149.55	1.66802
																																149.189	4.39346															149.91	1.66695
																																149.55	4.40919															150.27	1.66564
																																149.91	4.42483															150.631	1.66409
																																150	4.42873															150.991	1.6623
																																150.27	4.44038															151.351	1.66026
																																150.631	4.45584															151.712	1.65798
																																150.991	4.47119															152.072	1.65544
																																151.351	4.48645															152.432	1.65265
																																151.712	4.5016															152.793	1.6496
																																152.072	4.51665															153.153	1.6463
																																152.432	4.53159															153.514	1.64273
																																152.793	4.54642															153.874	1.63891
																																153.153	4.56114															154.234	1.63481
																																153.514	4.57574															154.595	1.63045
																																153.874	4.59022															154.955	1.62583
																																154.234	4.60459															155.172	1.6229
																																154.595	4.61883															155.315	1.62093
																																154.955	4.63294															155.676	1.61576
																																155.315	4.64693															156.036	1.61031
																																155.676	4.66079															156.396	1.60459
																																156.036	4.67452															156.757	1.59859
																																156.396	4.68811															157.117	1.59231
																																156.757	4.70157															157.477	1.58576
																																157.117	4.71489															157.838	1.57892
																																157.477	4.72807															158.198	1.57181
																																157.838	4.7411															158.559	1.56441
																																158.198	4.75399															158.919	1.55672
																																158.559	4.76673															159.279	1.54876
																																158.919	4.77932															159.64	1.54051
																																159.279	4.79176															160	1.53197
																																159.64	4.80405															160.36	1.52315
																																160	4.81618															160.721	1.51405
																																160.36	4.82815															161.081	1.50466
																																160.721	4.83997															161.379	1.49667
																																161.081	4.85162															161.441	1.49498
																																161.441	4.86311															161.802	1.48502
																																161.802	4.87443															162.162	1.47478
																																162.162	4.88558															162.523	1.46425
																																162.523	4.89657															162.883	1.45344
																																162.883	4.90738															163.243	1.44234
																																163.243	4.91802															163.604	1.43096
																																163.604	4.92849															163.964	1.41931
																																163.964	4.93878															164.324	1.40737
																																164.324	4.94889															164.685	1.39515
																																164.685	4.95882															165.045	1.38266
																																165.045	4.96857															165.405	1.36989
																																165.405	4.97814															165.766	1.35685
																																165.766	4.98752															166.126	1.34353
																																166.126	4.99672															166.486	1.32994
																																166.486	5.00572															166.847	1.31609
																																166.847	5.01454															167.207	1.30197
																																167.207	5.02317															167.568	1.28758
																																167.568	5.0316															167.586	1.28683
																																167.928	5.03985															167.928	1.27293
																																168.288	5.04789															168.288	1.25802
																																168.649	5.05574															168.649	1.24286
																																169.009	5.06339															169.009	1.22744
																																169.369	5.07085															169.369	1.21177
																																169.73	5.0781															169.73	1.19585
																																170.09	5.08515															170.09	1.17969
																																170.45	5.092															170.45	1.16328
																																170.811	5.09864															170.811	1.14664
																																171.171	5.10508															171.171	1.12976
																																171.532	5.11132															171.532	1.11264
																																171.892	5.11734															171.892	1.09531
																																172.252	5.12316															172.252	1.07774
																																172.613	5.12877															172.613	1.05996
																																172.973	5.13417															172.973	1.04196
																																173.333	5.13936															173.333	1.02375
																																173.694	5.14434															173.694	1.00533
																																174.054	5.1491															173.793	1.00021
																																174.414	5.15365															174.054	0.98671
																																174.775	5.15799															174.414	0.96789
																																175.135	5.16211															174.775	0.94887
																																175.495	5.16602															175.135	0.92967
																																175.856	5.16971															175.495	0.91028
																																176.216	5.17318															175.856	0.89071
																																176.577	5.17644															176.216	0.87097
																																176.937	5.17948															176.577	0.85106
																																177.297	5.1823															176.937	0.83098
																																177.658	5.1849															177.297	0.81075
																																178.018	5.18728															177.658	0.79036
																																178.378	5.18945															178.018	0.76982
																																178.739	5.19139															178.378	0.74914
																																179.099	5.19311															178.739	0.72833
																																179.459	5.19461															179.099	0.70738
																																179.82	5.19589															179.459	0.6863
																																180	5.19645															179.82	0.66511
																																180.18	5.19695															180	0.65447
																																180.541	5.19779															180.18	0.6438
																																180.901	5.19841															180.541	0.62239
																																181.261	5.1988															180.901	0.60088
																																181.622	5.19898															181.261	0.57926
																																181.982	5.19893															181.622	0.55756
																																182.342	5.19866															181.982	0.53578
																																182.703	5.19817															182.342	0.51392
																																183.063	5.19745															182.703	0.49199
																																183.423	5.19652															183.063	0.47
																																183.784	5.19536															183.423	0.44795
																																184.144	5.19399															183.784	0.42585
																																184.505	5.19239															184.144	0.40371
																																184.865	5.19057															184.505	0.38153
																																185.225	5.18853															184.865	0.35932
																																185.586	5.18628															185.225	0.33708
																																185.946	5.1838															185.586	0.31483
																																186.306	5.1811															186.207	0.27644
																																186.667	5.17819															186.667	0.24803
																																187.027	5.17505															187.027	0.22578
																																187.387	5.1717															187.387	0.20354
																																187.748	5.16813															187.748	0.18133
																																188.108	5.16435															188.108	0.15914
																																188.468	5.16035															188.468	0.137
																																188.829	5.15613															188.829	0.1149
																																189.189	5.1517															189.189	0.09285
																																189.55	5.14706															189.55	0.07085
																																189.91	5.1422															189.91	0.04893
																																190.27	5.13713															190.27	0.02707
																																190.631	5.13185															190.631	0.00529
																																190.991	5.12636															190.991	-0.0164
																																191.351	5.12066															191.351	-0.038
																																191.712	5.11475															191.712	-0.0595
																																192.072	5.10863															192.072	-0.08089
																																192.432	5.10231															192.414	-0.10108
																																192.793	5.09578															192.432	-0.10218
																																193.153	5.08904															192.793	-0.12334
																																193.514	5.08211															193.153	-0.14438
																																193.874	5.07497															193.514	-0.16528
																																194.234	5.06763															193.874	-0.18605
																																194.595	5.06009															194.234	-0.20667
																																194.955	5.05235															194.595	-0.22714
																																195.315	5.04442															194.955	-0.24745
																																195.676	5.03629															195.315	-0.2676
																																196.036	5.02796															195.676	-0.28757
																																196.396	5.01944															196.036	-0.30737
																																196.757	5.01073															196.396	-0.32698
																																197.117	5.00183															196.757	-0.34641
																																197.477	4.99274															197.117	-0.36564
																																197.838	4.98346															197.477	-0.38467
																																198.198	4.974															197.838	-0.40349
																																198.559	4.96435															198.198	-0.42209
																																198.919	4.95453															198.559	-0.44048
																																199.279	4.94452															198.621	-0.44363
																																199.64	4.93433															198.919	-0.45865
																																200	4.92396															199.279	-0.47658
																																200.36	4.91342															199.64	-0.49428
																																200.721	4.9027															200	-0.51173
																																201.081	4.89181															200.36	-0.52894
																																201.441	4.88075															200.721	-0.5459
																																201.802	4.86953															201.081	-0.5626
																																202.162	4.85813															201.441	-0.57904
																																202.523	4.84657															201.802	-0.59521
																																202.883	4.83485															202.162	-0.61111
																																203.243	4.82297															202.523	-0.62674
																																203.604	4.81092															202.883	-0.64208
																																203.964	4.79873															203.243	-0.65714
																																204.324	4.78637															203.604	-0.67191
																																204.685	4.77387															203.964	-0.68638
																																205.045	4.76121															204.324	-0.70056
																																205.405	4.7484															204.685	-0.71443
																																205.766	4.73545															204.828	-0.71985
																																206.126	4.72235															205.045	-0.728
																																206.486	4.70911															205.405	-0.74126
																																206.847	4.69573															205.766	-0.75421
																																207.207	4.68222															206.126	-0.76684
																																207.568	4.66857															206.486	-0.77914
																																207.928	4.65478															206.847	-0.79113
																																208.288	4.64086															207.207	-0.80279
																																208.649	4.62682															207.568	-0.81412
																																209.009	4.61265															207.928	-0.82511
																																209.369	4.59835															208.288	-0.83577
																																209.73	4.58394															208.649	-0.8461
																																210	4.57305															209.009	-0.85608
																																210.09	4.5694															209.369	-0.86572
																																210.45	4.55475															209.73	-0.87501
																																210.811	4.53998															210.09	-0.88396
																																211.171	4.52511															210.45	-0.89256
																																211.532	4.51012															210.811	-0.90081
																																211.892	4.49502															211.034	-0.90575
																																212.252	4.47983															211.171	-0.90871
																																212.613	4.46453															211.532	-0.91625
																																212.973	4.44913															211.892	-0.92344
																																213.333	4.43363															212.252	-0.93027
																																213.694	4.41804															212.613	-0.93674
																																214.054	4.40236															212.973	-0.94286
																																214.414	4.38659															213.333	-0.94862
																																214.775	4.37073															213.694	-0.95401
																																215.135	4.35479															214.054	-0.95905
																																215.495	4.33877															214.414	-0.96373
																																215.856	4.32268															214.775	-0.96804
																																216.216	4.3065															215.135	-0.972
																																216.577	4.29025															215.495	-0.97559
																																216.937	4.27394															215.856	-0.97882
																																217.297	4.25755															216.216	-0.98169
																																217.658	4.2411															216.577	-0.98421
																																218.018	4.22459															216.937	-0.98636
																																218.378	4.20802															217.241	-0.9879
																																218.739	4.1914															217.297	-0.98816
																																219.099	4.17472															217.658	-0.98959
																																219.459	4.15799															218.018	-0.99067
																																219.82	4.14121															218.378	-0.9914
																																220.18	4.12438															218.739	-0.99177
																																220.541	4.10752															219.099	-0.99179
																																220.901	4.09061															219.459	-0.99146
																																221.261	4.07367															219.82	-0.99077
																																221.622	4.05669															220.18	-0.98975
																																221.982	4.03968															220.541	-0.98837
																																222.342	4.02264															220.901	-0.98665
																																222.703	4.00558															221.261	-0.98459
																																223.063	3.9885															221.622	-0.98219
																																223.423	3.97139															221.982	-0.97946
																																223.784	3.95427															222.342	-0.97639
																																224.144	3.93714															222.703	-0.97299
																																224.505	3.91999															223.063	-0.96926
																																224.865	3.90283															223.423	-0.9652
																																226.306	3.83419															223.448	-0.96491
																																226.667	3.81704															223.784	-0.96082
																																227.027	3.79989															224.144	-0.95612
																																227.387	3.78276															224.505	-0.95111
																																227.748	3.76564															224.865	-0.94578
																																228.108	3.74854															225.225	-0.94015
																																228.468	3.73146															225.586	-0.9342
																																228.829	3.7144															225.946	-0.92796
																																229.189	3.69737															226.306	-0.92142
																																229.55	3.68036															226.667	-0.91458
																																229.91	3.66339															227.027	-0.90745
																																230.27	3.64645															227.387	-0.90004
																																230.631	3.62955															227.748	-0.89234
																																230.991	3.61269															228.108	-0.88436
																																231.351	3.59588															228.468	-0.87611
																																231.712	3.57911															228.829	-0.86759
																																232.072	3.56238															229.189	-0.85881
																																232.432	3.54571															229.55	-0.84976
																																232.793	3.5291															229.655	-0.84706
																																233.153	3.51253															229.91	-0.84046
																																233.514	3.49603															230.27	-0.83091
																																233.874	3.4796															230.631	-0.82111
																																234.234	3.46322															230.991	-0.81106
																																234.595	3.44692															231.351	-0.80078
																																234.955	3.43068															231.712	-0.79027
																																235.315	3.41452															232.072	-0.77953
																																235.676	3.39843															232.432	-0.76857
																																236.036	3.38243															232.793	-0.75739
																																236.396	3.3665															233.153	-0.746
																																236.757	3.35066															233.514	-0.73441
																																237.117	3.3349															233.874	-0.72261
																																237.477	3.31924															234.234	-0.71061
																																237.838	3.30366															234.595	-0.69843
																																238.198	3.28818															234.955	-0.68605
																																238.559	3.2728															235.315	-0.6735
																																238.919	3.25752															235.676	-0.66077
																																239.279	3.24234															235.862	-0.65412
																																239.64	3.22726															236.036	-0.64788
																																240	3.21229															236.396	-0.63481
																																240.36	3.19743															236.757	-0.62159
																																240.721	3.18268															237.117	-0.60822
																																241.081	3.16805															237.477	-0.5947
																																241.441	3.15354															237.838	-0.58103
																																241.802	3.13914															238.198	-0.56723
																																242.162	3.12487															238.559	-0.55329
																																242.523	3.11072															238.919	-0.53923
																																242.883	3.09669															239.279	-0.52505
																																243.243	3.0828															239.64	-0.51076
																																243.604	3.06903															240	-0.49635
																																243.964	3.0554															240.36	-0.48184
																																244.324	3.04191															240.721	-0.46723
																																244.685	3.02855															241.081	-0.45253
																																245.045	3.01534															241.441	-0.43774
																																245.405	3.00227															241.802	-0.42286
																																245.766	2.98934															242.069	-0.41178
																																246.126	2.97656															242.162	-0.40791
																																246.486	2.96392															242.523	-0.39289
																																246.847	2.95144															242.883	-0.37779
																																247.207	2.93912															243.243	-0.36264
																																247.568	2.92694															243.604	-0.34743
																																247.928	2.91493															243.964	-0.33217
																																248.288	2.90307															244.324	-0.31686
																																248.649	2.89138															244.685	-0.30151
																																249.009	2.87984															245.045	-0.28613
																																249.369	2.86848															245.405	-0.27071
																																249.73	2.85728															245.766	-0.25527
																																250.09	2.84625															246.126	-0.23981
																																250.45	2.83539															246.486	-0.22433
																																250.811	2.8247															246.847	-0.20883
																																251.171	2.81419															247.928	-0.16233
																																251.532	2.80385															248.276	-0.14737
																																251.892	2.79369															248.288	-0.14684
																																252.252	2.78371															248.649	-0.13135
																																252.613	2.77391															249.009	-0.11589
																																252.973	2.7643															249.369	-0.10044
																																253.333	2.75486															249.73	-0.08501
																																253.694	2.74562															250.09	-0.06962
																																254.054	2.73656															250.45	-0.05425
																																254.414	2.72769															250.811	-0.03892
																																254.775	2.71901															251.171	-0.02363
																																255.135	2.71053															251.532	-0.00839
																																255.495	2.70223															251.892	0.00681
																																255.856	2.69413															252.252	0.02196
																																256.216	2.68623															252.613	0.03705
																																256.577	2.67853															252.973	0.05209
																																256.937	2.67102															253.333	0.06706
																																257.297	2.66371															253.694	0.08197
																																257.658	2.65661															254.054	0.09681
																																258.018	2.64971															254.414	0.11158
																																258.378	2.64301															254.483	0.11438
																																258.739	2.63651															254.775	0.12628
																																259.099	2.63022															255.135	0.1409
																																259.459	2.62414															255.495	0.15544
																																259.82	2.61827															255.856	0.1699
																																260.18	2.6126															256.216	0.18428
																																260.541	2.60714															256.577	0.19856
																																260.901	2.6019															256.937	0.21276
																																261.261	2.59687															257.297	0.22687
																																261.622	2.59204															257.658	0.24088
																																261.982	2.58744															258.018	0.25479
																																262.342	2.58304															258.378	0.26861
																																262.703	2.57886															258.739	0.28232
																																263.063	2.5749															259.099	0.29594
																																263.423	2.57115															259.459	0.30945
																																263.784	2.56761															259.82	0.32285
																																264.144	2.5643															260.18	0.33615
																																264.505	2.5612															260.541	0.34934
																																264.865	2.55832															260.69	0.35477
																																265.225	2.55566															260.901	0.36242
																																265.586	2.55322															261.261	0.37539
																																265.946	2.551															261.622	0.38825
																																266.306	2.549															261.982	0.40099
																																266.667	2.54722															262.342	0.41362
																																267.027	2.54566															262.703	0.42614
																																267.387	2.54432															263.063	0.43854
																																267.748	2.5432															263.423	0.45082
																																268.108	2.5423															263.784	0.46299
																																268.468	2.54163															264.144	0.47504
																																268.829	2.54117															264.505	0.48697
																																269.189	2.54094															264.865	0.49879
																																269.55	2.54093															265.225	0.51049
																																269.91	2.54114															265.586	0.52207
																																270	2.54123															265.946	0.53353
																																270.27	2.54157															266.306	0.54487
																																270.631	2.54222															266.667	0.5561
																																270.991	2.5431															266.897	0.5632
																																271.351	2.5442															267.027	0.56721
																																271.712	2.54551															267.387	0.5782
																																272.072	2.54705															267.748	0.58908
																																272.432	2.54881															268.108	0.59984
																																272.793	2.55079															268.468	0.61049
																																273.153	2.55299															268.829	0.62102
																																273.514	2.55541															269.189	0.63144
																																273.874	2.55805															269.55	0.64175
																																274.234	2.5609															269.91	0.65194
																																274.595	2.56398															270.27	0.66202
																																274.955	2.56727															270.631	0.672
																																275.315	2.57078															270.991	0.68186
																																275.676	2.57451															271.351	0.69162
																																276.036	2.57845															271.712	0.70127
																																276.396	2.58261															272.072	0.71082
																																276.757	2.58698															272.432	0.72026
																																277.117	2.59157															272.793	0.7296
																																277.477	2.59637															273.103	0.73757
																																277.838	2.60138															273.153	0.73884
																																278.198	2.60661															273.514	0.74798
																																278.559	2.61204															273.874	0.75703
																																278.919	2.61769															274.234	0.76598
																																279.279	2.62354															274.595	0.77483
																																279.64	2.6296															274.955	0.7836
																																280	2.63587															275.315	0.79227
																																280.36	2.64234															275.676	0.80085
																																280.721	2.64902															276.036	0.80935
																																281.081	2.6559															276.396	0.81776
																																281.441	2.66299															276.757	0.8261
																																281.802	2.67028															277.117	0.83435
																																282.162	2.67776															277.477	0.84252
																																282.523	2.68545															277.838	0.85061
																																282.883	2.69333															278.198	0.85863
																																283.243	2.70141															278.559	0.86658
																																283.604	2.70968															278.919	0.87446
																																283.964	2.71815															279.279	0.88227
																																284.324	2.72681															279.31	0.88294
																																284.685	2.73566															279.64	0.89001
																																285.045	2.7447															280	0.89769
																																285.405	2.75392															280.36	0.90531
																																285.766	2.76334															280.721	0.91287
																																286.126	2.77293															281.081	0.92037
																																286.486	2.78271															281.441	0.92781
																																286.847	2.79268															281.802	0.9352
																																287.207	2.80282															282.162	0.94255
																																287.568	2.81314															282.523	0.94984
																																287.928	2.82363															282.883	0.95708
																																288.288	2.8343															283.243	0.96429
																																288.649	2.84514															283.604	0.97145
																																289.009	2.85616															283.964	0.97856
																																289.369	2.86734															284.324	0.98565
																																289.73	2.87869															284.685	0.99269
																																290.09	2.89021															285.045	0.9997
																																290.45	2.90188															285.405	1.00668
																																290.811	2.91372															285.517	1.00884
																																291.171	2.92572															285.766	1.01363
																																291.532	2.93788															286.126	1.02055
																																291.892	2.95019															286.486	1.02745
																																292.252	2.96266															286.847	1.03432
																																292.613	2.97528															287.207	1.04117
																																292.973	2.98804															287.568	1.048
																																293.333	3.00096															287.928	1.05481
																																293.694	3.01402															288.288	1.06161
																																294.054	3.02722															288.649	1.06839
																																294.414	3.04056															289.009	1.07515
																																294.775	3.05404															289.369	1.08191
																																295.135	3.06765															289.73	1.08865
																																295.495	3.0814															290.09	1.09539
																																295.856	3.09529															291.724	1.12586
																																296.216	3.1093															295.135	1.18949
																																296.577	3.12343															295.495	1.19623
																																296.937	3.1377															295.856	1.20299
																																297.297	3.15208															296.216	1.20975
																																297.658	3.16658															296.577	1.21652
																																298.018	3.1812															296.937	1.2233
																																298.378	3.19594															297.297	1.23009
																																298.739	3.21079															297.658	1.23688
																																299.099	3.22575															297.931	1.24204
																																299.459	3.24081															298.018	1.24368
																																299.82	3.25598															298.378	1.25049
																																300	3.26361															298.739	1.25731
																																300.18	3.27126															299.099	1.26414
																																300.541	3.28663															299.459	1.27097
																																300.901	3.3021															304.138	1.36005
																																301.261	3.31766															304.144	1.36017
																																301.622	3.33332															304.505	1.36702
																																301.982	3.34907															304.865	1.37387
																																302.342	3.3649															305.225	1.3807
																																302.703	3.38082															305.586	1.38753
																																303.063	3.39682															305.946	1.39434
																																303.423	3.41289															306.306	1.40113
																																303.784	3.42905															306.667	1.40791
																																304.144	3.44528															307.027	1.41467
																																304.505	3.46158															307.387	1.4214
																																304.865	3.47794															307.748	1.42811
																																305.225	3.49437															308.108	1.4348
																																305.586	3.51087															308.468	1.44145
																																305.946	3.52742															308.829	1.44808
																																306.306	3.54404															309.189	1.45467
																																306.667	3.5607															309.55	1.46123
																																307.027	3.57742															309.91	1.46774
																																307.387	3.59419															310.27	1.47422
																																307.748	3.611															310.345	1.47555
																																308.108	3.62785															310.631	1.48065
																																308.468	3.64475															310.991	1.48703
																																308.829	3.66168															311.351	1.49336
																																309.189	3.67865															311.712	1.49964
																																309.55	3.69565															312.072	1.50586
																																309.91	3.71268															312.432	1.51202
																																310.27	3.72974															312.793	1.51812
																																310.631	3.74681															313.153	1.52415
																																310.991	3.76391															313.514	1.53012
																																311.351	3.78103															313.874	1.53601
																																311.712	3.79816															314.234	1.54182
																																312.072	3.81531															314.595	1.54756
																																312.432	3.83246															314.955	1.55321
																																312.793	3.84962															315.315	1.55877
																																313.874	3.90111															315.676	1.56425
																																314.234	3.91826															316.036	1.56963
																																314.595	3.93541															316.396	1.57491
																																314.955	3.95255															316.552	1.57716
																																315.315	3.96967															316.757	1.58009
																																315.676	3.98677															317.117	1.58517
																																316.036	4.00386															317.477	1.59014
																																316.396	4.02093															317.838	1.595
																																316.757	4.03796															318.198	1.59974
																																317.117	4.05498															318.559	1.60436
																																317.477	4.07196															318.919	1.60886
																																317.838	4.0889															319.279	1.61323
																																318.198	4.10581															319.64	1.61747
																																318.559	4.12268															320	1.62157
																																318.919	4.13951															320.36	1.62554
																																319.279	4.1563															320.721	1.62936
																																319.64	4.17303															321.081	1.63304
																																320	4.18972															321.441	1.63657
																																320.36	4.20635															321.802	1.63994
																																320.721	4.22293															322.162	1.64315
																																321.081	4.23944															322.523	1.6462
																																321.441	4.2559															322.759	1.64811
																																321.802	4.27229															322.883	1.64909
																																322.162	4.28861															323.243	1.6518
																																322.523	4.30487															323.604	1.65435
																																322.883	4.32105															323.964	1.65671
																																323.243	4.33716															324.324	1.6589
																																323.604	4.35318															324.685	1.6609
																																323.964	4.36913															325.045	1.66271
																																324.324	4.385															325.405	1.66433
																																324.685	4.40078															325.766	1.66575
																																325.045	4.41647															326.126	1.66698
																																325.405	4.43206															326.486	1.668
																																325.766	4.44757															326.847	1.66882
																																326.126	4.46298															327.207	1.66942
																																326.486	4.47829															327.568	1.66982
																																326.847	4.4935															327.928	1.66999
																																327.207	4.5086															328.288	1.66995
																																327.568	4.5236															328.649	1.66968
																																327.928	4.53849															328.966	1.66926
																																328.288	4.55327															329.009	1.66919
																																328.649	4.56793															329.369	1.66847
																																329.009	4.58248															329.73	1.66752
																																329.369	4.59691															330.09	1.66633
																																329.73	4.61121															330.45	1.6649
																																330	4.62186															330.811	1.66323
																																330.09	4.6254															331.171	1.66131
																																330.45	4.63945															331.532	1.65915
																																330.811	4.65338															331.892	1.65674
																																331.171	4.66718															332.252	1.65408
																																331.532	4.68085															332.613	1.65116
																																331.892	4.69438															332.973	1.64798
																																332.252	4.70777															333.333	1.64455
																																332.613	4.72102															333.694	1.64085
																																332.973	4.73414															334.054	1.63689
																																333.333	4.7471															334.414	1.63267
																																333.694	4.75992															334.775	1.62817
																																334.054	4.7726															335.135	1.62341
																																334.414	4.78512															335.172	1.6229
																																334.775	4.79749															335.495	1.61837
																																335.135	4.8097															335.856	1.61307
																																335.495	4.82176															336.216	1.60748
																																335.856	4.83366															336.577	1.60162
																																336.216	4.8454															336.937	1.59549
																																336.577	4.85697															337.297	1.58907
																																336.937	4.86838															337.658	1.58238
																																337.297	4.87963															338.018	1.5754
																																337.658	4.89071															338.378	1.56814
																																338.018	4.90161															338.739	1.5606
																																338.378	4.91235															339.099	1.55278
																																338.739	4.92291															339.459	1.54467
																																339.099	4.93329															339.82	1.53627
																																339.459	4.9435															340.18	1.5276
																																339.82	4.95352															340.541	1.51863
																																340.18	4.96337															340.901	1.50939
																																340.541	4.97304															341.261	1.49985
																																340.901	4.98252															341.379	1.49667
																																341.261	4.99181															341.622	1.49004
																																341.622	5.00092															341.982	1.47993
																																341.982	5.00984															342.342	1.46955
																																342.342	5.01857															342.703	1.45888
																																342.703	5.02711															343.063	1.44792
																																343.063	5.03546															343.423	1.43669
																																343.423	5.04361															343.784	1.42517
																																343.784	5.05156															344.144	1.41337
																																344.144	5.05932															344.505	1.4013
																																344.505	5.06688															344.865	1.38894
																																344.865	5.07424															345.225	1.37631
																																345.225	5.0814															345.586	1.3634
																																345.586	5.08835															345.946	1.35022
																																345.946	5.09511															346.306	1.33677
																																346.306	5.10166															346.667	1.32305
																																346.667	5.108															347.027	1.30906
																																347.027	5.11414															347.387	1.29481
																																347.387	5.12007															347.586	1.28683
																																347.748	5.12579															347.748	1.28029
																																348.108	5.1313															348.108	1.26551
																																348.468	5.13661															348.468	1.25047
																																348.829	5.1417															348.829	1.23518
																																349.189	5.14658															349.189	1.21963
																																349.55	5.15124															349.55	1.20384
																																349.91	5.15569															349.91	1.1878
																																350.27	5.15993															350.27	1.17151
																																350.631	5.16395															350.631	1.15499
																																350.991	5.16776															350.991	1.13823
																																351.351	5.17135															351.351	1.12123
																																351.712	5.17472															351.712	1.104
																																352.072	5.17788															352.072	1.08655
																																352.432	5.18082															352.432	1.06888
																																352.793	5.18354															352.793	1.05099
																																353.153	5.18604															353.153	1.03288
																																353.514	5.18832															353.514	1.01457
																																353.874	5.19038															353.793	1.00021
																																354.234	5.19222															353.874	0.99605
																																354.595	5.19384															354.234	0.97732
																																354.955	5.19523															354.595	0.95841
																																355.315	5.19641															354.955	0.9393
																																355.676	5.19737															355.315	0.92
																																356.036	5.1981															355.676	0.90052
																																356.396	5.19862															356.036	0.88086
																																356.757	5.19891															356.396	0.86104
																																357.117	5.19898															356.757	0.84104
																																357.477	5.19883															357.117	0.82089
																																357.838	5.19846															357.477	0.80057
																																358.198	5.19786															357.838	0.78011
																																358.559	5.19705															358.198	0.7595
																																358.919	5.19601															358.559	0.73875
																																359.279	5.19475															358.919	0.71787
																																359.64	5.19327															359.279	0.69686
																																360	5.19157															359.64	0.67572
																																																360	0.65447
[truncated: 104 more columns]

## Sheet: Supporting information1
Figure S2b			Figure S2c			Figure S2d			Figure S3a			Figure S3b			Figure S3c			Figure S3d			Figure S3e			Figure S3f						Figure S4a													Figure S4b
1	3.40591		1	3.38928		1	3.34712		0	0.43223		0	5.3		0	6.5945		0	35.742		0	29.1611		Data			Fitting			7nm		10nm		18nm		25nm		35nm		Te-passivated			4nm		7nm		10nm		18nm
2	3.57905		2	3.47646		2	3.37327		0.07846	0.39145		0.07886	5.5		0.07854	4.985		0.07886	37.296		0.07846	32		1	4	1.6	1	3.5431		10	8	10	8	10	13	10	9	10	5	10	10		-326.799	0.12528	-326.799	0.10244	-326.799	0.13017	-326.799
3	3.14118		3	3.27664		3	3.23627		0.15691	0.37287		0.15773	5.246		0.15708	5.7065		0.15773	39.738		0.15691	28.8643		2	7	1	1.00601	3.56449		10.01	8	10.01	11	10.01	5	10.01	6.5	10.01	8	10.08	8		-325.81	0.12491	-325.81	0.10197	-325.81	0.13219	-325.81
4	3.22444		4	3.30713		4	3.29734		0.23537	0.24329		0.23659	4.8		0.23562	4.8185		0.23659	37.407		0.23537	31		3	10	0.9	1.01201	3.58587		10.02	9	10.02	4	10.02	7	10.02	8.5	10.02	10	10.16	7.33333		-324.822	0.12546	-324.822	0.10087	-324.822	0.13037	-324.822
5	3.13676		5	3.31514		5	3.20327		0.31383	0.62431		0.31546	6		0.31416	5.2625		0.31546	39.738		0.31383	30.1216		5	18	1.4	1.01802	3.60725		10.03	10	10.03	6	10.03	8	10.03	10	10.03	12	10.24	9.66667		-323.834	0.12751	-323.834	0.1026	-323.834	0.13017	-323.834
6	3.15281		6	3.3088		6	3.24913		0.39229	0.45034		0.39432	4.58		0.3927	4.7075		0.39432	37.74		0.39229	29.2517		7	25	2	1.02402	3.62864		10.04	7	10.04	10	10.04	12	10.04	10.5	10.04	9	10.32	7		-322.846	0.12621	-322.846	0.10355	-322.846	0.133	-322.846
7	3.11587		7	3.34871		7	3.25385		0.47074	0.52055		0.47319	6		0.47124	5.3735		0.47319	38.85		0.47074	27					1.03003	3.65002		10.05	13	10.05	7	10.05	4	10.05	6	10.05	8	10.4	10		-321.858	0.12324	-321.858	0.10276	-321.858	0.13219	-321.858
8	3.14728		8	3.22566		8	3.2644		0.5492	0.59077		0.55205	5.838		0.54978	5.3735		0.55205	41.514		0.5492	29.9539					1.03604	3.6714		10.06	7	10.06	13	10.06	3	10.06	3	10.06	3	10.48	7		-320.87	0.12769	-320.87	0.10481	-320.87	0.13582	-320.87
9	3.13593		9	3.21271		9	3.20568		0.62766	0.63879		0.63092	5.3		0.62832	6.0395		0.63092	37.407		0.62766	30.194					1.04204	3.69279		10.07	7	10.07	0	10.07	9	10.07	8	10.07	7	10.56	8.33333		-319.882	0.1314	-319.882	0.1078	-319.882	0.1336	-319.882
10	3.13303		10	3.20648		10	3.25405		0.70611	0.64241		0.70978	5.8		0.70686	5.9285		0.70978	38.85		0.70611	33.2					1.04805	3.71417		10.08	5	10.08	6	10.08	11	10.08	11.5	10.08	12	10.64	6.66667		-318.895	0.12491	-318.895	0.10481	-318.895	0.13078	-318.895
11	3.16639		11	3.21974		11	3.21902		0.78457	0.62383		0.78865	5.061		0.7854	5.7065		0.78865	39.183		0.78457	30.1192					1.05405	3.73555		10.09	10	10.09	4	10.09	11	10.09	9	10.09	7	10.72	7.66667		-317.908	0.12435	-317.908	0.10481	-317.908	0.13259	-317.908
12	3.14846		12	3.21525		12	3.24413		0.86303	0.84945		0.86751	6		0.86394	6.872		0.86751	41.181		0.86303	29					1.06006	3.75694		10.1	4	10.1	5	10.1	13	10.1	10	10.1	7	10.8	6.33333		-316.92	0.12324	-316.92	0.1037	-316.92	0.12957	-316.92
13	3.28937		13	3.21668		13	3.24635		0.94149	0.63108		0.94638	5.357		0.94248	6.3725		0.94638	40.071		0.94149	30.1554					1.06607	3.77832		10.11	10	10.11	8	10.11	5	10.11	10	10.11	15	10.88	7.33333		-315.934	0.12361	-315.934	0.10292	-315.934	0.12916	-315.934
14	3.19685		14	3.19923		14	3.18663		1.01994	0.76789		1.02524	6		1.02102	5.8175		1.02524	38.961		1.01994	30.8394					1.07207	3.7997		10.12	6	10.12	13	10.12	10	10.12	9	10.12	8	10.96	7.33333		-314.947	0.12231	-314.947	0.1015	-314.947	0.13098	-314.947
15	3.59267		15	3.20247		15	3.19993		1.0984	0.28311		1.10411	6.4		1.09956	6.4835		1.10411	39.405		1.0984	27					1.07808	3.82109		10.13	5	10.13	5	10.13	14	10.13	11.5	10.13	9	11.04	6.66667		-313.96	0.12491	-313.96	0.09945	-313.96	0.12856	-313.96
16	3.53013		16	3.24264		16	3.18386		1.17686	0.48654		1.18297	5.135		1.1781	6.2615		1.18297	39.405		1.17686	29.4327					1.08408	3.84247		10.14	6	10.14	5	10.14	6	10.14	7	10.14	8	11.12	8.66667		-312.974	0.12157	-312.974	0.10102	-312.974	0.12714	-312.974
			17	3.23562		17	3.24839		1.25531	0.33475		1.26184	6.2		1.25664	5.9285		1.26184	42.18		1.25531	28.6737					1.09009	3.86386		10.15	8	10.15	8	10.15	5	10.15	5	10.15	5	11.2	10		-311.987	0.12713	-311.987	0.10102	-311.987	0.12876	-311.987
			18	3.34876		18	3.26105		1.33377	0.11637		1.3407	5.727		1.33518	6.428		1.3407	41.181		1.33377	26.5					1.0961	3.88524		10.16	8	10.16	5	10.16	7	10.16	7	10.16	7	11.28	9.66667		-311.001	0.12175	-311.001	0.10071	-311.001	0.12997	-311.001
			19	3.30083		19	3.21279		1.41223	3.3502		1.41956	6.5		1.41372	6.3725		1.41956	40.293		1.41223	43.751					1.1021	3.90662		10.17	8	10.17	7	10.17	6	10.17	6.5	10.17	7	11.36	7.33333		-310.015	0.12287	-310.015	0.10181	-310.015	0.12694	-310.015
			20	3.31504		20	3.26199		1.49069	4.549		1.49843	5.579		1.49226	7.205		1.49843	40.737		1.49069	52.7					1.10811	3.92801		10.18	9	10.18	4	10.18	7	10.18	6	10.18	5	11.44	8		-309.029	0.12361	-309.029	0.10087	-309.029	0.1332	-309.029
			21	3.30612		21	3.23534		1.56914	4.5934		1.57729	6.7		1.5708	6.3725		1.57729	38.628		1.56914	49.967					1.11411	3.94939		10.19	11	10.19	6	10.19	8	10.19	8	10.19	8	11.52	8.66667		-308.044	0.12398	-308.044	0.10213	-308.044	0.92291	-308.044
			22	3.27921		22	3.26653		1.6476	4.6378		1.73502	-1.5		1.64934	6.428		1.73502	20.7507		1.6476	48					1.12012	3.97077		10.2	7	10.2	4	10.2	10	10.2	6.5	10.2	3	11.6	7		-307.058	0.12472	-307.058	0.10024	-307.058	0.14046	-307.058
			23	3.48145		23	3.23798		1.72606	4.4824		1.81389	-0.6809		1.72788	-3.22311		1.81389	21.9573		1.72606	53					1.12613	3.99216		10.21	7	10.21	9	10.21	7	10.21	6	10.21	5	11.68	6.66667		-306.073	0.12398	-306.073	0.09913	-306.073	0.12957	-306.073
			24	3.40267		24	3.24736		1.80451	4.5712		1.89275	-0.75971		1.80642	-4.52634		1.89275	21.7209		1.80451	48.35					1.13213	4.01354		10.22	5	10.22	5	10.22	7	10.22	8	10.22	9	11.76	8.66667		-305.087	0.13103	-305.087	0.09898	-305.087	0.12836	-305.087
						25	3.25437		1.88297	4.438		1.97162	-1.2		1.88496	-4.16657		1.97162	22.0395		1.88297	47.8					1.13814	4.03492		10.23	7	10.23	10	10.23	5	10.23	6.5	10.23	8	11.84	6.66667		-304.102	0.12584	-304.102	0.10292	-304.102	0.12714	-304.102
						26	3.29266		1.96143	4.6156		2.05048	-0.58432		1.9635	-4.1388		2.05048	22.247		1.96143	51					1.14414	4.05631		10.24	9	10.24	7	10.24	13	10.24	8.5	10.24	4	11.92	10.3333		-303.117	0.12788	-303.117	0.10134	-303.117	0.12735	-303.117
						27	3.243		2.03989	4.5046		2.12935	-0.78913		2.04204	-3.77803		2.12935	22.2326		2.03989	47.2					1.15015	4.07769		10.25	13	10.25	8	10.25	10	10.25	7	10.25	4	12	5.66667		-302.133	0.12825	-302.133	0.10055	-302.133	0.12714	-302.133
						28	3.38317		2.11834	4.5934		2.20821	-0.48293		2.12058	-4.13876		2.20821	22.5512		2.11834	49.967					1.15616	4.09907		10.26	9	10.26	7	10.26	11	10.26	9	10.26	7	12.08	7.66667		-301.148	0.12268	-301.148	0.10039	-301.148	0.1334	-301.148
						29	3.34493		2.1968	4.4824		2.28708	-0.33974		2.19912	-4.16649		2.28708	22.9808		2.1968	49.412					1.16216	4.12046		10.27	13	10.27	10	10.27	10	10.27	9.5	10.27	9	12.16	6.66667		-300.164	0.12454	-300.164	0.10071	-300.164	0.13118	-300.164
									2.27526	4.7488		2.36594	-0.19255		2.27766	-4.02772		2.36594	22.5224		2.27526	52.744					1.16817	4.14184		10.28	11	10.28	7	10.28	5	10.28	5	10.28	5	12.24	8		-299.179	0.12454	-299.179	0.09992	-299.179	0.12492	-299.179
									2.35371	4.3048		2.44481	-0.57135		2.3562	-4.33295		2.44481	22.2859		2.35371	48.524					1.17417	4.16322		10.29	7	10.29	4	10.29	3	10.29	4	10.29	5	12.32	6.66667		-298.195	0.12249	-298.195	0.10165	-298.195	0.12815	-298.195
									2.43217	4.294		2.52367	-0.83516		2.43474	-3.47268		2.52367	21.4945		2.43217	48.47					1.18018	4.18461		10.3	10	10.3	8	10.3	12	10.3	9	10.3	6	12.4	9.66667		-297.211	0.12769	-297.211	0.10181	-297.211	0.13118	-297.211
									2.51063	4.4824		2.60253	-0.86416		2.51328	-4.11091		2.60253	22.0351		2.51063	49.412					1.18619	4.20599		10.31	7	10.31	12	10.31	7	10.31	8	10.31	9	12.48	5.33333		-296.228	0.12416	-296.228	0.09708	-296.228	0.12634	-296.228
									2.58909	4.5716		2.6814	-0.58577		2.59182	-3.63913		2.6814	22.2427		2.58909	47.858					1.19219	4.22737		10.32	10	10.32	10	10.32	12	10.32	11	10.32	10	12.56	10		-295.244	0.12621	-295.244	0.09756	-295.244	0.12392	-295.244
									2.66754	4.0162		2.76026	-1.66458		2.67036	-4.38836		2.76026	22.0063		2.66754	47.081					1.1982	4.24876		10.33	10	10.33	2	10.33	7	10.33	6	10.33	5	12.64	7.66667		-294.261	0.12602	-294.261	0.10197	-294.261	0.12714	-294.261
									2.746	4.2828		2.83913	-0.63238		2.7489	-3.97209		2.83913	22.1029		2.746	48.414					1.2042	4.27014		10.34	5	10.34	12	10.34	3	10.34	2	10.34	1	12.72	6.66667		-293.277	0.12676	-293.277	0.09882	-293.277	0.12432	-293.277
									2.82446	4.1718		2.91799	-0.78519		2.82744	-4.05532		2.91799	21.6444		2.82446	47.859					1.21021	4.29152		10.35	10	10.35	10	10.35	15	10.35	11	10.35	7	12.8	7.66667		-292.294	0.12584	-292.294	0.0974	-292.294	0.12936	-292.294
									2.90291	4.2382		2.99686	-0.938		2.90598	-4.19405		2.99686	21.186		2.90291	46.191					1.21622	4.31291		10.36	8	10.36	9	10.36	9	10.36	6	10.36	3	12.88	10.6667		-291.311	0.12713	-291.311	0.09992	-291.311	0.12997	-291.311
									2.98137	4.6832		2.99686	-0.938		2.98452	-3.66678		2.99686	21.186		2.98137	50.416					1.22222	4.33429		10.37	6	10.37	8	10.37	7	10.37	5	10.37	3	12.96	5.66667		-290.328	0.12584	-290.328	0.09945	-290.328	0.32432	-290.328
									3.05983	4.48											3.05983	52.4					1.22823	4.35567		10.38	8	10.38	6	10.38	3	10.38	5	10.38	7	13.04	7		-289.346	0.12491	-289.346	0.09898	-289.346	0.24178	-289.346
																											1.23423	4.37706		10.39	7	10.39	4	10.39	12	10.39	10	10.39	8	13.12	10		-288.363	0.12491	-288.363	0.10071	-288.363	0.12694	-288.363
																											1.24024	4.39844		10.4	9	10.4	11	10.4	8	10.4	8	10.4	8	13.2	7.66667		-287.381	0.12825	-287.381	0.09961	-287.381	0.12573	-287.381
																											1.24625	4.41982		10.41	10	10.41	8	10.41	5	10.41	5	10.41	5	13.28	7.33333		-286.398	0.12769	-286.398	0.09866	-286.398	0.12392	-286.398
																											1.25225	4.44121		10.42	4	10.42	10	10.42	11	10.42	8	10.42	5	13.36	7		-285.416	0.12584	-285.416	0.09693	-285.416	0.1227	-285.416
																											1.25826	4.46259		10.43	7	10.43	10	10.43	5	10.43	5.5	10.43	6	13.44	5.66667		-284.434	0.12584	-284.434	0.09976	-284.434	0.12492	-284.434
																											1.26426	4.48398		10.44	7	10.44	6	10.44	16	10.44	11.5	10.44	7	13.52	10.3333		-283.453	0.12658	-283.453	0.10134	-283.453	0.12815	-283.453
																											1.27027	4.50536		10.45	2	10.45	11	10.45	13	10.45	8.5	10.45	4	13.6	7.33333		-282.471	0.12454	-282.471	0.09756	-282.471	0.12614	-282.471
																											1.27628	4.52674		10.46	10	10.46	10	10.46	6	10.46	7	10.46	8	13.68	12.6667		-281.49	0.13029	-281.49	0.09913	-281.49	0.12593	-281.49
																											1.28228	4.54813		10.47	16	10.47	7	10.47	7	10.47	9.5	10.47	12	13.76	6		-280.508	0.13196	-280.508	0.09803	-280.508	0.12573	-280.508
																											1.28829	4.56951		10.48	9	10.48	10	10.48	7	10.48	8.5	10.48	10	13.84	7.66667		-279.527	0.12342	-279.527	0.0985	-279.527	0.12432	-279.527
																											1.29429	4.59089		10.49	7	10.49	8	10.49	11	10.49	7	10.49	3	13.92	7.33333		-278.546	0.12528	-278.546	0.09787	-278.546	0.12452	-278.546
																											1.3003	4.61228		10.5	11	10.5	8	10.5	9	10.5	6	10.5	3	14	7.66667		-277.566	0.12528	-277.566	0.09898	-277.566	0.12492	-277.566
																											1.30631	4.63366		10.51	12	10.51	11	10.51	9	10.51	7.5	10.51	6	14.08	8.33333		-276.585	0.12509	-276.585	0.10055	-276.585	0.12452	-276.585
																											1.31231	4.65504		10.52	9	10.52	8	10.52	5	10.52	5.5	10.52	6	14.16	9.66667		-275.605	0.12565	-275.605	0.10102	-275.605	0.12513	-275.605
																											1.31832	4.67643		10.53	8	10.53	8	10.53	8	10.53	5	10.53	2	14.24	8.66667		-274.624	0.12732	-274.624	0.09803	-274.624	0.12452	-274.624
																											1.32432	4.69781		10.54	3	10.54	11	10.54	9	10.54	11	10.54	13	14.32	8.33333		-273.644	0.12101	-273.644	0.09835	-273.644	0.12533	-273.644
																											1.33033	4.71919		10.55	10	10.55	8	10.55	6	10.55	5	10.55	4	14.4	9.33333		-272.664	0.12361	-272.664	0.10024	-272.664	0.12815	-272.664
																											1.33634	4.74058		10.56	8	10.56	11	10.56	4	10.56	4.5	10.56	5	14.48	8		-271.684	0.12732	-271.684	0.09992	-271.684	0.12553	-271.684
																											1.34234	4.76196		10.57	4	10.57	2	10.57	7	10.57	7.5	10.57	8	14.56	9.66667		-270.705	0.12936	-270.705	0.09882	-270.705	0.12432	-270.705
																											1.34835	4.78334		10.58	8	10.58	7	10.58	5	10.58	6	10.58	7	14.64	10.3333		-269.725	0.12825	-269.725	0.09882	-269.725	0.12492	-269.725
																											1.35435	4.80473		10.59	5	10.59	7	10.59	10	10.59	7.5	10.59	5	14.72	8.33333		-268.746	0.13215	-268.746	0.09929	-268.746	0.12755	-268.746
																											1.36036	4.82611		10.6	9	10.6	9	10.6	6	10.6	7	10.6	8	14.8	7.66667		-267.766	0.13066	-267.766	0.10386	-267.766	0.12836	-267.766
																											1.36637	4.84749		10.61	6	10.61	10	10.61	5	10.61	6	10.61	7	14.88	12		-266.787	0.12973	-266.787	0.09803	-266.787	0.12694	-266.787
																											1.37237	4.86888		10.62	9	10.62	3	10.62	3	10.62	4	10.62	5	14.96	9		-265.808	0.12454	-265.808	0.10008	-265.808	0.12513	-265.808
																											1.37838	4.89026		10.63	11	10.63	8	10.63	10	10.63	7.5	10.63	5	15.04	8.33333		-264.83	0.12695	-264.83	0.10008	-264.83	0.12351	-264.83
																											1.38438	4.91164		10.64	7	10.64	7	10.64	5	10.64	6.5	10.64	8	15.12	10.3333		-263.851	0.12825	-263.851	0.1015	-263.851	0.12997	-263.851
																											1.39039	4.93303		10.65	11	10.65	7	10.65	6	10.65	6	10.65	6	15.2	14.3333		-262.873	0.12584	-262.873	0.10024	-262.873	0.12593	-262.873
																											1.3964	4.95441		10.66	7	10.66	8	10.66	8	10.66	9	10.66	10	15.28	10.6667		-261.894	0.12751	-261.894	0.10181	-261.894	0.12634	-261.894
																											1.4024	4.97579		10.67	11	10.67	7	10.67	8	10.67	9.5	10.67	11	15.36	10.3333		-260.916	0.12472	-260.916	0.10134	-260.916	0.12371	-260.916
																											1.40841	4.99718		10.68	7	10.68	5	10.68	8	10.68	7	10.68	6	15.44	13		-259.938	0.12936	-259.938	0.10008	-259.938	0.12694	-259.938
																											1.41441	5.01856		10.69	10	10.69	7	10.69	7	10.69	7	10.69	7	15.52	12.6667		-258.961	0.12565	-258.961	0.10134	-258.961	0.12492	-258.961
																											1.42042	5.03995		10.7	9	10.7	4	10.7	3	10.7	5	10.7	7	15.6	8		-257.983	0.12732	-257.983	0.10386	-257.983	0.12513	-257.983
																											1.42643	5.06133		10.71	10	10.71	10	10.71	7	10.71	10.5	10.71	14	15.68	16		-257.006	0.12416	-257.006	0.10118	-257.006	0.12472	-257.006
																											1.43243	5.08271		10.72	13	10.72	9	10.72	4	10.72	6	10.72	8	15.76	13		-256.028	0.12695	-256.028	0.10134	-256.028	0.12432	-256.028
																											1.43844	5.1041		10.73	8	10.73	6	10.73	4	10.73	4	10.73	4	15.84	12.3333		-255.051	0.1301	-255.051	0.09819	-255.051	0.13017	-255.051
																											1.44444	5.12548		10.74	7	10.74	8	10.74	9	10.74	6	10.74	3	15.92	19.3333		-254.074	0.12695	-254.074	0.10118	-254.074	0.12614	-254.074
																											1.45045	5.14686		10.75	9	10.75	7	10.75	3	10.75	5	10.75	7	16	14		-253.097	0.13029	-253.097	0.1026	-253.097	0.12513	-253.097
																											1.45646	5.16825		10.76	7	10.76	11	10.76	9	10.76	7	10.76	5	16.08	16		-252.121	0.12713	-252.121	0.09976	-252.121	0.12371	-252.121
																											1.46246	5.18963		10.77	8	10.77	11	10.77	7	10.77	7.5	10.77	8	16.16	23		-251.144	0.12806	-251.144	0.09961	-251.144	0.12553	-251.144
																											1.46847	5.21101		10.78	4	10.78	7	10.78	7	10.78	5.5	10.78	4	16.24	20.6667		-250.168	0.12546	-250.168	0.10055	-250.168	0.12654	-250.168
																											1.47447	5.2324		10.79	8	10.79	5	10.79	6	10.79	8.5	10.79	11	16.32	28		-249.191	0.12936	-249.191	0.09992	-249.191	0.12815	-249.191
																											1.48048	5.25378		10.8	7	10.8	7	10.8	7	10.8	7.5	10.8	8	16.4	35		-248.215	0.12713	-248.215	0.09882	-248.215	0.12614	-248.215
																											1.48649	5.27516		10.81	5	10.81	7	10.81	6	10.81	5.5	10.81	5	16.48	49		-247.239	0.12843	-247.239	0.09992	-247.239	0.12775	-247.239
																											1.49249	5.29655		10.82	5	10.82	5	10.82	9	10.82	7.5	10.82	6	16.56	67.6667		-246.264	0.12305	-246.264	0.09913	-246.264	0.12755	-246.264
																											1.4985	5.31793		10.83	13	10.83	6	10.83	8	10.83	9	10.83	10	16.64	130		-245.288	0.12806	-245.288	0.10087	-245.288	0.12533	-245.288
																											1.5045	5.33931		10.84	8	10.84	6	10.84	7	10.84	5	10.84	3	16.72	194.333		-244.313	0.12825	-244.313	0.1015	-244.313	0.12714	-244.313
																											1.51051	5.3607		10.85	5	10.85	7	10.85	2	10.85	5	10.85	8	16.8	166		-243.337	0.12806	-243.337	0.1015	-243.337	0.12815	-243.337
																											1.51652	5.38208		10.86	4	10.86	7	10.86	6	10.86	5.5	10.86	5	16.88	162.667		-242.362	0.12713	-242.362	0.1037	-242.362	0.12714	-242.362
																											1.52252	5.40346		10.87	6	10.87	3	10.87	8	10.87	6	10.87	4	16.96	146.333		-241.387	0.12899	-241.387	0.09945	-241.387	0.12614	-241.387
																											1.52853	5.42485		10.88	9	10.88	10	10.88	5	10.88	5.5	10.88	6	17.04	128.667		-240.413	0.12992	-240.413	0.09882	-240.413	0.12492	-240.413
																											1.53453	5.44623		10.89	10	10.89	4	10.89	9	10.89	6	10.89	3	17.12	84.3333		-239.438	0.12843	-239.438	0.1015	-239.438	0.12573	-239.438
																											1.54054	5.46761		10.9	7	10.9	8	10.9	6	10.9	8	10.9	10	17.2	78.6667		-238.463	0.13215	-238.463	0.10118	-238.463	0.12573	-238.463
																											1.54655	5.489		10.91	7	10.91	6	10.91	10	10.91	8	10.91	6	17.28	49		-237.489	0.13085	-237.489	0.10024	-237.489	0.12614	-237.489
																											1.55255	5.51038		10.92	11	10.92	4	10.92	8	10.92	8	10.92	8	17.36	33.3333		-236.515	0.13233	-236.515	0.09929	-236.515	0.12513	-236.515
																											1.55856	5.53176		10.93	3	10.93	10	10.93	10	10.93	9.5	10.93	9	17.44	29.6667		-235.541	0.13363	-235.541	0.09992	-235.541	0.12714	-235.541
																											1.56456	5.55315		10.94	10	10.94	10	10.94	6	10.94	6	10.94	6	17.52	23		-234.567	0.12825	-234.567	0.10134	-234.567	0.12674	-234.567
																											1.57057	5.57453		10.95	4	10.95	7	10.95	7	10.95	9.5	10.95	12	17.6	20		-233.593	0.13177	-233.593	0.09961	-233.593	0.12694	-233.593
																											1.57658	5.59591		10.96	10	10.96	5	10.96	5	10.96	6	10.96	7	17.68	19		-232.62	0.12955	-232.62	0.10039	-232.62	0.12714	-232.62
																											1.58258	5.6173		10.97	6	10.97	8	10.97	5	10.97	6.5	10.97	8	17.76	16.3333		-231.646	0.13103	-231.646	0.10024	-231.646	0.12815	-231.646
																											1.58859	5.63868		10.98	9	10.98	11	10.98	7	10.98	8.5	10.98	10	17.84	15.3333		-230.673	0.13419	-230.673	0.10087	-230.673	0.12735	-230.673
																											1.59459	5.66007		10.99	7	10.99	7	10.99	9	10.99	7	10.99	5	17.92	10		-229.7	0.12751	-229.7	0.10181	-229.7	0.12553	-229.7
																											1.6006	5.68145		11	5	11	5	11	10	11	8.5	11	7	18	17.3333		-228.727	0.12732	-228.727	0.10197	-228.727	0.12553	-228.727
																											1.60661	5.70283		11.01	10	11.01	10	11.01	6	11.01	6.5	11.01	7	18.08	15.3333		-227.754	0.13122	-227.754	0.10055	-227.754	0.12472	-227.754
																											1.61261	5.72422		11.02	5	11.02	11	11.02	8	11.02	6.5	11.02	5	18.16	8		-226.782	0.12918	-226.782	0.10433	-226.782	0.13179	-226.782
																											1.61862	5.7456		11.03	6	11.03	7	11.03	5	11.03	4.5	11.03	4	18.24	13		-225.809	0.12621	-225.809	0.10118	-225.809	0.12371	-225.809
																											1.62462	5.76698		11.04	10	11.04	9	11.04	7	11.04	7	11.04	7	18.32	13		-224.837	0.13085	-224.837	0.10181	-224.837	0.12836	-224.837
																											1.63063	5.78837		11.05	7	11.05	4	11.05	11	11.05	7	11.05	3	18.4	13.3333		-223.865	0.13029	-223.865	0.09961	-223.865	0.12694	-223.865
																											1.63664	5.80975		11.06	8	11.06	10	11.06	5	11.06	4.5	11.06	4	18.48	12		-222.893	0.13289	-222.893	0.09898	-222.893	0.12836	-222.893
																											1.64264	5.83113		11.07	6	11.07	13	11.07	16	11.07	11.5	11.07	7	18.56	10		-221.921	0.13085	-221.921	0.10197	-221.921	0.12674	-221.921
																											1.64865	5.85252		11.08	8	11.08	9	11.08	8	11.08	6	11.08	4	18.64	12.3333		-220.949	0.13159	-220.949	0.10134	-220.949	0.12654	-220.949
																											1.65465	5.8739		11.09	4	11.09	6	11.09	11	11.09	8.5	11.09	6	18.72	10		-219.978	0.13029	-219.978	0.09929	-219.978	0.12916	-219.978
																											1.66066	5.89528		11.1	9	11.1	9	11.1	8	11.1	7	11.1	6	18.8	10.6667		-219.007	0.1301	-219.007	0.10307	-219.007	0.12654	-219.007
																											1.66667	5.91667		11.11	6	11.11	9	11.11	7	11.11	6.5	11.11	6	18.88	14.3333		-218.035	0.12825	-218.035	0.10213	-218.035	0.12694	-218.035
																											1.67267	5.93805		11.12	13	11.12	10	11.12	5	11.12	6.5	11.12	8	18.96	11		-217.064	0.12713	-217.064	0.09819	-217.064	0.12492	-217.064
																											1.67868	5.95943		11.13	9	11.13	6	11.13	6	11.13	6	11.13	6	19.04	9.66667		-216.093	0.12751	-216.093	0.10244	-216.093	0.12432	-216.093
																											1.68468	5.98082		11.14	13	11.14	15	11.14	4	11.14	6.5	11.14	9	19.12	10		-215.123	0.12769	-215.123	0.10339	-215.123	0.12634	-215.123
																											1.69069	6.0022		11.15	5	11.15	9	11.15	6	11.15	7.5	11.15	9	19.2	11.6667		-214.152	0.1327	-214.152	0.10181	-214.152	0.12896	-214.152
																											1.6967	6.02358		11.16	3	11.16	7	11.16	7	11.16	4	11.16	1	19.28	9		-213.182	0.13252	-213.182	0.10292	-213.182	0.12432	-213.182
																											1.7027	6.04497		11.17	10	11.17	8	11.17	5	11.17	5	11.17	5	19.36	12.6667		-212.212	0.13344	-212.212	0.0985	-212.212	0.12614	-212.212
																											1.70871	6.06635		11.18	8	11.18	7	11.18	11	11.18	8	11.18	5	19.44	10		-211.241	0.12825	-211.241	0.10008	-211.241	0.12674	-211.241
																											1.71471	6.08773		11.19	9	11.19	9	11.19	8	11.19	7.5	11.19	7	19.52	12		-210.272	0.12918	-210.272	0.10055	-210.272	0.12977	-210.272
																											1.72072	6.10912		11.2	9	11.2	10	11.2	5	11.2	6	11.2	7	19.6	10.6667		-209.302	0.13066	-209.302	0.09961	-209.302	0.12533	-209.302
																											1.72673	6.1305		11.21	5	11.21	5	11.21	9	11.21	6	11.21	3	19.68	13.6667		-208.332	0.12992	-208.332	0.10165	-208.332	0.12775	-208.332
																											1.73273	6.15188		11.22	2	11.22	9	11.22	9	11.22	8	11.22	7	19.76	13.3333		-207.363	0.13159	-207.363	0.09961	-207.363	0.12714	-207.363
																											1.73874	6.17327		11.23	10	11.23	12	11.23	5	11.23	7	11.23	9	19.84	11		-206.393	0.13716	-206.393	0.1015	-206.393	0.12755	-206.393
																											1.74474	6.19465		11.24	4	11.24	11	11.24	4	11.24	6	11.24	8	19.92	10.6667		-205.424	0.12584	-205.424	0.09929	-205.424	0.12815	-205.424
																											1.75075	6.21604		11.25	8	11.25	7	11.25	4	11.25	6.5	11.25	9	20	12.6667		-204.455	0.13252	-204.455	0.09976	-204.455	0.12553	-204.455
																											1.75676	6.23742		11.26	7	11.26	10	11.26	11	11.26	9.5	11.26	8	20.08	12.3333		-203.486	0.13215	-203.486	0.10102	-203.486	0.13017	-203.486
																											1.76276	6.2588		11.27	3	11.27	8	11.27	5	11.27	7	11.27	9	20.16	14.6667		-202.518	0.12992	-202.518	0.10165	-202.518	0.12654	-202.518
																											1.76877	6.28019		11.28	4	11.28	10	11.28	6	11.28	6.5	11.28	7	20.24	10.6667		-201.549	0.13326	-201.549	0.10165	-201.549	0.13219	-201.549
																											1.77477	6.30157		11.29	9	11.29	4	11.29	7	11.29	6	11.29	5	20.32	11.6667		-200.581	0.13029	-200.581	0.10087	-200.581	0.12533	-200.581
																											1.78078	6.32295		11.3	2	11.3	8	11.3	8	11.3	7	11.3	6	20.4	12.3333		-199.612	0.13029	-199.612	0.10213	-199.612	0.12936	-199.612
																											1.78679	6.34434		11.31	11	11.31	5	11.31	8	11.31	8	11.31	8	20.48	14.3333		-198.644	0.13307	-198.644	0.10213	-198.644	0.12775	-198.644
																											1.79279	6.36572		11.32	4	11.32	6	11.32	9	11.32	9.5	11.32	10	20.56	10.3333		-197.677	0.13215	-197.677	0.10292	-197.677	0.12634	-197.677
																											1.7988	6.3871		11.33	7	11.33	8	11.33	9	11.33	8	11.33	7	20.64	10.6667		-196.709	0.1288	-196.709	0.10292	-196.709	0.13017	-196.709
																											1.8048	6.40849		11.34	8	11.34	6	11.34	7	11.34	6.5	11.34	6	20.72	12.6667		-195.741	0.13252	-195.741	0.10071	-195.741	0.12957	-195.741
																											1.81081	6.42987		11.35	10	11.35	8	11.35	5	11.35	5.5	11.35	6	20.8	12.6667		-194.774	0.13233	-194.774	0.10386	-194.774	0.12533	-194.774
																											1.81682	6.45125		11.36	8	11.36	7	11.36	15	11.36	13	11.36	11	20.88	11		-193.806	0.13066	-193.806	0.09898	-193.806	0.12432	-193.806
																											1.82282	6.47264		11.37	10	11.37	10	11.37	11	11.37	7.5	11.37	4	20.96	10		-192.839	0.13753	-192.839	0.1015	-192.839	0.12795	-192.839
																											1.82883	6.49402		11.38	7	11.38	5	11.38	6	11.38	4.5	11.38	3	21.04	9.66667		-191.872	0.13252	-191.872	0.10292	-191.872	0.12957	-191.872
																											1.83483	6.5154		11.39	13	11.39	7	11.39	6	11.39	6	11.39	6	21.12	11.6667		-190.906	0.13326	-190.906	0.10118	-190.906	0.12815	-190.906
																											1.84084	6.53679		11.4	2	11.4	5	11.4	8	11.4	6.5	11.4	5	21.2	11		-189.939	0.13159	-189.939	0.10197	-189.939	0.12614	-189.939
																											1.84685	6.55817		11.41	3	11.41	8	11.41	9	11.41	7.5	11.41	6	21.28	15		-188.972	0.13753	-188.972	0.1026	-188.972	0.12735	-188.972
																											1.85285	6.57955		11.42	17	11.42	10	11.42	9	11.42	7	11.42	5	21.36	15.6667		-188.006	0.13512	-188.006	0.10402	-188.006	0.13179	-188.006
																											1.85886	6.60094		11.43	14	11.43	7	11.43	7	11.43	7	11.43	7	21.44	10.3333		-187.04	0.13103	-187.04	0.09992	-187.04	0.12351	-187.04
																											1.86486	6.62232		11.44	10	11.44	7	11.44	6	11.44	9.5	11.44	13	21.52	12		-186.074	0.13307	-186.074	0.10323	-186.074	0.12694	-186.074
																											1.87087	6.6437		11.45	9	11.45	5	11.45	8	11.45	9.5	11.45	11	21.6	11		-185.108	0.13196	-185.108	0.10528	-185.108	0.12896	-185.108
																											1.87688	6.66509		11.46	6	11.46	8	11.46	8	11.46	5.5	11.46	3	21.68	10		-184.142	0.1405	-184.142	0.10276	-184.142	0.12694	-184.142
																											1.88288	6.68647		11.47	10	11.47	9	11.47	5	11.47	6.5	11.47	8	21.76	14		-183.177	0.13363	-183.177	0.10213	-183.177	0.12815	-183.177
																											1.88889	6.70785		11.48	7	11.48	7	11.48	7	11.48	4	11.48	1	21.84	12.6667		-182.211	0.13901	-182.211	0.10355	-182.211	0.12836	-182.211
																											1.89489	6.72924		11.49	8	11.49	10	11.49	6	11.49	6.5	11.49	7	21.92	12		-181.246	0.13586	-181.246	0.1037	-181.246	0.13239	-181.246
																											1.9009	6.75062		11.5	6	11.5	12	11.5	3	11.5	4	11.5	5	22	15.3333		-180.281	0.13846	-180.281	0.10512	-180.281	0.13179	-180.281
																											1.90691	6.772		11.51	9	11.51	11	11.51	8	11.51	7	11.51	6	22.08	12.6667		-179.316	0.1366	-179.316	0.10102	-179.316	0.13138	-179.316
																											1.91291	6.79339		11.52	7	11.52	8	11.52	10	11.52	9.5	11.52	9	22.16	10.3333		-178.351	0.1405	-178.351	0.10323	-178.351	0.13219	-178.351
																											1.91892	6.81477		11.53	9	11.53	6	11.53	6	11.53	6.5	11.53	7	22.24	10		-177.387	0.13493	-177.387	0.10686	-177.387	0.12836	-177.387
																											1.92492	6.83616		11.54	9	11.54	9	11.54	8	11.54	7.5	11.54	7	22.32	8.66667		-176.422	0.13567	-176.422	0.10197	-176.422	0.13219	-176.422
																											1.93093	6.85754		11.55	9	11.55	7	11.55	8	11.55	8.5	11.55	9	22.4	10		-175.458	0.14514	-175.458	0.10717	-175.458	0.13017	-175.458
																											1.93694	6.87892		11.56	10	11.56	5	11.56	5	11.56	7.5	11.56	10	22.48	13.6667		-174.494	0.13864	-174.494	0.11017	-174.494	0.12916	-174.494
																											1.94294	6.90031		11.57	13	11.57	5	11.57	5	11.57	6	11.57	7	22.56	11.3333		-173.53	0.14105	-173.53	0.10686	-173.53	0.13643	-173.53
																											1.94895	6.92169		11.58	3	11.58	12	11.58	5	11.58	4.5	11.58	4	22.64	12.3333		-172.566	0.14495	-172.566	0.10796	-172.566	0.13158	-172.566
																											1.95495	6.94307		11.59	8	11.59	9	11.59	4	11.59	3.5	11.59	3	22.72	13.6667		-171.602	0.14532	-171.602	0.11048	-171.602	0.13522	-171.602
																											1.96096	6.96446		11.6	9	11.6	9	11.6	4	11.6	8	11.6	12	22.8	14		-170.639	0.14551	-170.639	0.1119	-170.639	0.13724	-170.639
																											1.96697	6.98584		11.61	6	11.61	9	11.61	5	11.61	6	11.61	7	22.88	12		-169.675	0.14458	-169.675	0.11048	-169.675	0.13683	-169.675
																											1.97297	7.00722		11.62	6	11.62	6	11.62	8	11.62	6.5	11.62	5	22.96	15		-168.712	0.14811	-168.712	0.11143	-168.712	0.13724	-168.712
																											1.97898	7.02861		11.63	11	11.63	5	11.63	7	11.63	6.5	11.63	6	23.04	9.33333		-167.749	0.15869	-167.749	0.11789	-167.749	0.14127	-167.749
																											1.98498	7.04999		11.64	10	11.64	9	11.64	10	11.64	9	11.64	8	23.12	11.6667		-166.786	0.15702	-166.786	0.12403	-166.786	0.1445	-166.786
																											1.99099	7.07137		11.65	6	11.65	3	11.65	5	11.65	5	11.65	5	23.2	12		-165.823	0.16555	-165.823	0.13491	-165.823	0.16771	-165.823
																											1.997	7.09276		11.66	4	11.66	5	11.66	11	11.66	7	11.66	3	23.28	15		-164.861	0.17428	-164.861	0.14405	-164.861	0.16852	-164.861
																											2.003	7.11414		11.67	10	11.67	8	11.67	7	11.67	8.5	11.67	10	23.36	14.6667		-163.898	0.18987	-163.898	0.16612	-163.898	0.19354	-163.898
																											2.00901	7.13552		11.68	3	11.68	1	11.68	13	11.68	8.5	11.68	4	23.44	12.6667		-162.936	0.22513	-162.936	0.19527	-162.936	0.24359	-162.936
																											2.01502	7.15691		11.69	4	11.69	12	11.69	6	11.69	5	11.69	4	23.52	9		-161.974	0.28341	-161.974	0.2736	-161.974	0.29082	-161.974
																											2.02102	7.17829		11.7	15	11.7	5	11.7	14	11.7	11	11.7	8	23.6	11.3333		-161.012	0.3595	-161.012	0.38503	-161.012	0.4109	-161.012
																											2.02703	7.19967		11.71	7	11.71	8	11.71	8	11.71	7	11.71	6	23.68	11		-160.05	0.47476	-160.05	0.47833	-160.05	0.51625	-160.05
																											2.03303	7.22106		11.72	18	11.72	7	11.72	6	11.72	9	11.72	12	23.76	14		-159.088	0.53211	-159.088	0.51994	-159.088	0.51039	-159.088
																											2.03904	7.24244		11.73	11	11.73	7	11.73	8	11.73	8.5	11.73	9	23.84	15		-158.127	0.47142	-158.127	0.41277	-158.127	0.39495	-158.127
																											2.04505	7.26382		11.74	7	11.74	4	11.74	1	11.74	3.5	11.74	6	23.92	12.3333		-157.165	0.38029	-157.165	0.31757	-157.165	0.31625	-157.165
																											2.05105	7.28521		11.75	6	11.75	10	11.75	8	11.75	7	11.75	6	24	15		-156.204	0.30958	-156.204	0.22947	-156.204	0.25146	-156.204
																											2.05706	7.30659		11.76	12	11.76	3	11.76	8	11.76	6.5	11.76	5	24.08	15		-155.243	0.25408	-155.243	0.18708	-155.243	0.22866	-155.243
																											2.06306	7.32797		11.77	4	11.77	7	11.77	10	11.77	7	11.77	4	24.16	15.6667		-154.282	0.22476	-154.282	0.16233	-154.282	0.18042	-154.282
																											2.06907	7.34936		11.78	2	11.78	9	11.78	13	11.78	10	11.78	7	24.24	11		-153.321	0.19061	-153.321	0.14846	-153.321	0.17094	-153.321
																											2.07508	7.37074		11.79	10	11.79	10	11.79	9	11.79	7.5	11.79	6	24.32	15		-152.361	0.18597	-152.361	0.13869	-152.361	0.16287	-152.361
																											2.08108	7.39212		11.8	10	11.8	5	11.8	6	11.8	5	11.8	4	24.4	13.3333		-151.4	0.17483	-151.4	0.13034	-151.4	0.15177	-151.4
																											2.08709	7.41351		11.81	5	11.81	10	11.81	4	11.81	4	11.81	4	24.48	12.6667		-150.44	0.16778	-150.44	0.12214	-150.44	0.14955	-150.44
																											2.09309	7.43489		11.82	6	11.82	6	11.82	7	11.82	8	11.82	9	24.56	11.3333		-149.48	0.16407	-149.48	0.12104	-149.48	0.14712	-149.48
																											2.0991	7.45628		11.83	7	11.83	6	11.83	7	11.83	7.5	11.83	8	24.64	10.6667		-148.52	0.15108	-148.52	0.11505	-148.52	0.14632	-148.52
																											2.10511	7.47766		11.84	11	11.84	12	11.84	10	11.84	7.5	11.84	5	24.72	9		-147.56	0.15943	-147.56	0.11552	-147.56	0.13724	-147.56
																											2.11111	7.49904		11.85	12	11.85	13	11.85	15	11.85	8	11.85	1	24.8	9.66667		-146.601	0.14829	-146.601	0.11663	-146.601	0.13683	-146.601
																											2.11712	7.52043		11.86	7	11.86	10	11.86	10	11.86	8	11.86	6	24.88	13.3333		-145.641	0.15572	-145.641	0.11237	-145.641	0.14147	-145.641
																											2.12312	7.54181		11.87	6	11.87	10	11.87	4	11.87	4	11.87	4	24.96	15.6667		-144.682	0.15145	-144.682	0.10906	-144.682	0.13724	-144.682
																											2.12913	7.56319		11.88	5	11.88	6	11.88	5	11.88	5.5	11.88	6	25.04	11		-143.723	0.15108	-143.723	0.11395	-143.723	0.13724	-143.723
																											2.13514	7.58458		11.89	4	11.89	10	11.89	9	11.89	6	11.89	3	25.12	12		-142.764	0.15033	-142.764	0.11284	-142.764	0.14309	-142.764
																											2.14114	7.60596		11.9	7	11.9	10	11.9	6	11.9	6	11.9	6	25.2	10.6667		-141.805	0.14607	-141.805	0.11095	-141.805	0.13522	-141.805
																											2.14715	7.62734		11.91	7	11.91	12	11.91	6	11.91	7.5	11.91	9	25.28	14.3333		-140.846	0.15572	-140.846	0.10607	-140.846	0.13784	-140.846
																											2.15315	7.64873		11.92	9	11.92	10	11.92	11	11.92	8.5	11.92	6	25.36	14.3333		-139.887	0.15089	-139.887	0.10954	-139.887	0.13744	-139.887
																											2.15916	7.67011		11.93	5	11.93	2	11.93	8	11.93	6.5	11.93	5	25.44	12.3333		-138.929	0.14755	-138.929	0.11158	-138.929	0.1332	-138.929
																											2.16517	7.69149		11.94	12	11.94	9	11.94	7	11.94	8	11.94	9	25.52	15		-137.971	0.14755	-137.971	0.11048	-137.971	0.13824	-137.971
																											2.17117	7.71288		11.95	5	11.95	10	11.95	7	11.95	4.5	11.95	2	25.6	8		-137.013	0.14718	-137.013	0.10985	-137.013	0.13441	-137.013
																											2.17718	7.73426		11.96	4	11.96	11	11.96	6	11.96	5	11.96	4	25.68	10.3333		-136.055	0.15145	-136.055	0.10875	-136.055	0.13179	-136.055
																											2.18318	7.75564		11.97	9	11.97	7	11.97	4	11.97	7	11.97	10	25.76	15.3333		-135.097	0.15535	-135.097	0.11001	-135.097	0.13703	-135.097
																											2.18919	7.77703		11.98	8	11.98	13	11.98	3	11.98	3	11.98	3	25.84	11		-134.139	0.15924	-134.139	0.10875	-134.139	0.13582	-134.139
																											2.1952	7.79841		11.99	7	11.99	6	11.99	5	11.99	5.5	11.99	6	25.92	11		-133.182	0.15293	-133.182	0.11048	-133.182	0.13663	-133.182
																											2.2012	7.81979		12	3	12	7	12	5	12	7.5	12	10	26	10		-132.225	0.1611	-132.225	0.11127	-132.225	0.13663	-132.225
																											2.20721	7.84118		12.01	3	12.01	6	12.01	3	12.01	5.5	12.01	8	26.08	10.3333		-131.267	0.1624	-131.267	0.11363	-131.267	0.13986	-131.267
																											2.21321	7.86256		12.02	2	12.02	9	12.02	5	12.02	4	12.02	3	26.16	13.3333		-130.31	0.15145	-130.31	0.113	-130.31	0.13623	-130.31
																											2.21922	7.88394		12.03	6	12.03	8	12.03	6	12.03	5.5	12.03	5	26.24	10		-129.354	0.16314	-129.354	0.11868	-129.354	0.13905	-129.354
																											2.22523	7.90533		12.04	13	12.04	7	12.04	5	12.04	4	12.04	3	26.32	14		-128.397	0.16203	-128.397	0.11489	-128.397	0.1439	-128.397
																											2.23123	7.92671		12.05	9	12.05	1	12.05	11	12.05	9.5	12.05	8	26.4	13.6667		-127.44	0.16407	-127.44	0.12025	-127.44	0.14692	-127.44
																											2.23724	7.94809		12.06	6	12.06	6	12.06	11	12.06	9	12.06	7	26.48	12		-126.484	0.18114	-126.484	0.11883	-126.484	0.14369	-126.484
																											2.24324	7.96948		12.07	10	12.07	11	12.07	8	12.07	7	12.07	6	26.56	11.3333		-125.528	0.17168	-125.528	0.11521	-125.528	0.14511	-125.528
																											2.24925	7.99086		12.08	14	12.08	7	12.08	4	12.08	3	12.08	2	26.64	12		-124.572	0.19321	-124.572	0.1275	-124.572	0.15015	-124.572
																											2.25526	8.01225		12.09	6	12.09	5	12.09	4	12.09	4.5	12.09	5	26.72	12.3333		-123.616	0.18671	-123.616	0.13002	-123.616	0.16186	-123.616
																											2.26126	8.03363		12.1	8	12.1	7	12.1	6	12.1	5	12.1	4	26.8	10.3333		-122.66	0.19859	-122.66	0.13113	-122.66	0.15419	-122.66
																											2.26727	8.05501		12.11	2	12.11	5	12.11	10	12.11	8.5	12.11	7	26.88	13		-121.704	0.21418	-121.704	0.14058	-121.704	0.16731	-121.704
																											2.27327	8.0764		12.12	5	12.12	6	12.12	10	12.12	9	12.12	8	26.96	11		-120.749	0.22309	-120.749	0.14547	-120.749	0.17255	-120.749
																											2.27928	8.09778		12.13	7	12.13	10	12.13	1	12.13	1	12.13	1	27.04	13.6667		-119.793	0.2422	-119.793	0.15682	-119.793	0.18951	-119.793
																											2.28529	8.11916		12.14	3	12.14	9	12.14	6	12.14	5.5	12.14	5	27.12	10.6667		-118.838	0.28062	-118.838	0.16832	-118.838	0.19798	-118.838
																											2.29129	8.14055		12.15	6	12.15	6	12.15	6	12.15	7	12.15	8	27.2	12		-117.883	0.29788	-117.883	0.18188	-117.883	0.21837	-117.883
																											2.2973	8.16193		12.16	6	12.16	2	12.16	5	12.16	6	12.16	7	27.28	9.33333		-116.928	0.33742	-116.928	0.22695	-116.928	0.24581	-116.928
																											2.3033	8.18331		12.17	6	12.17	5	12.17	4	12.17	4	12.17	4	27.36	14.3333		-115.974	0.40924	-115.974	0.25327	-115.974	0.27629	-115.974
																											2.30931	8.2047		12.18	8	12.18	4	12.18	7	12.18	8.5	12.18	10	27.44	9.66667		-115.019	0.46789	-115.019	0.29377	-115.019	0.30999	-115.019
																											2.31532	8.22608		12.19	10	12.19	3	12.19	5	12.19	6	12.19	7	27.52	15		-114.065	0.52079	-114.065	0.33365	-114.065	0.34551	-114.065
																											2.32132	8.24746		12.2	10	12.2	8	12.2	5	12.2	4.5	12.2	4	27.6	9.33333		-113.111	0.51039	-113.111	0.34468	-113.111	0.35217	-113.111
																											2.32733	8.26885		12.21	11	12.21	9	12.21	9	12.21	7	12.21	5	27.68	6.33333		-112.157	0.48924	-112.157	0.32829	-112.157	0.36186	-112.157
																											2.33333	8.29023		12.22	12	12.22	10	12.22	7	12.22	8	12.22	9	27.76	10.6667		-111.203	0.43374	-111.203	0.27549	-111.203	0.31887	-111.203
																											2.33934	8.31161		12.23	5	12.23	3	12.23	10	12.23	9	12.23	8	27.84	13.3333		-110.249	0.37324	-110.249	0.24334	-110.249	0.27346	-110.249
																											2.34535	8.333		12.24	7	12.24	5	12.24	6	12.24	5	12.24	4	27.92	11.3333		-109.295	0.30512	-109.295	0.2041	-109.295	0.23189	-109.295
																											2.35135	8.35438		12.25	6	12.25	9	12.25	5	12.25	7.5	12.25	10	28	12.3333		-108.342	0.27431	-108.342	0.18991	-108.342	0.22079	-108.342
																											2.35736	8.37576		12.26	10	12.26	8	12.26	8	12.26	6	12.26	4	28.08	7		-107.389	0.2474	-107.389	0.17069	-107.389	0.2002	-107.389
																											2.36336	8.39715		12.27	8	12.27	3	12.27	9	12.27	5.5	12.27	2	28.16	10		-106.435	0.22977	-106.435	0.15524	-106.435	0.17397	-106.435
																											2.36937	8.41853		12.28	9	12.28	7	12.28	9	12.28	7.5	12.28	6	28.24	11.6667		-105.482	0.21381	-105.482	0.14862	-105.482	0.17477	-105.482
																											2.37538	8.43991		12.29	14	12.29	10	12.29	8	12.29	6.5	12.29	5	28.32	12.6667		-104.53	0.201	-104.53	0.13822	-104.53	0.16892	-104.53
																											2.38138	8.4613		12.3	7	12.3	9	12.3	5	12.3	5	12.3	5	28.4	12		-103.577	0.18875	-103.577	0.13932	-103.577	0.16246	-103.577
																											2.38739	8.48268		12.31	8	12.31	3	12.31	12	12.31	10	12.31	8	28.48	11.3333		-102.624	0.17762	-102.624	0.13349	-102.624	0.15943	-102.624
																											2.39339	8.50406		12.32	6	12.32	8	12.32	8	12.32	8.5	12.32	9	28.56	11.3333		-101.672	0.17762	-101.672	0.12908	-101.672	0.15943	-101.672
																											2.3994	8.52545		12.33	8	12.33	9	12.33	8	12.33	7.5	12.33	7	28.64	11.6667		-100.72	0.17669	-100.72	0.12624	-100.72	0.14712	-100.72
																											2.40541	8.54683		12.34	4	12.34	9	12.34	2	12.34	3.5	12.34	5	28.72	12.3333		-99.7677	0.17056	-99.7677	0.12199	-99.7677	0.15439	-99.7677
																											2.41141	8.56821		12.35	14	12.35	6	12.35	10	12.35	9	12.35	8	28.8	12		-98.8158	0.17094	-98.8158	0.12293	-98.8158	0.14914	-98.8158
																											2.41742	8.5896		12.36	4	12.36	7	12.36	5	12.36	6.5	12.36	8	28.88	13.6667		-97.8641	0.16091	-97.8641	0.12136	-97.8641	0.15136	-97.8641
																											2.42342	8.61098		12.37	6	12.37	10	12.37	6	12.37	7.5	12.37	9	28.96	8.66667		-96.9125	0.16945	-96.9125	0.12072	-96.9125	0.14874	-96.9125
																											2.42943	8.63237		12.38	10	12.38	7	12.38	7	12.38	5.5	12.38	4	29.04	9.33333		-95.961	0.17223	-95.961	0.11994	-95.961	0.14107	-95.961
																											2.43544	8.65375		12.39	7	12.39	4	12.39	7	12.39	7	12.39	7	29.12	9.66667		-95.0097	0.17001	-95.0097	0.12025	-95.0097	0.14571	-95.0097
																											2.44144	8.67513		12.4	6	12.4	9	12.4	4	12.4	4.5	12.4	5	29.2	11		-94.0586	0.17131	-94.0586	0.11946	-94.0586	0.14733	-94.0586
																											2.44745	8.69652		12.41	7	12.41	7	12.41	3	12.41	4.5	12.41	6	29.28	7.66667		-93.1076	0.16945	-93.1076	0.116	-93.1076	0.14712	-93.1076
																											2.45345	8.7179		12.42	5	12.42	11	12.42	4	12.42	4	12.42	4	29.36	7.66667		-92.1568	0.16351	-92.1568	0.11584	-92.1568	0.14228	-92.1568
																											2.45946	8.73928		12.43	8	12.43	7	12.43	5	12.43	5	12.43	5	29.44	9.33333		-91.2061	0.16481	-91.2061	0.11789	-91.2061	0.14208	-91.2061
																											2.46547	8.76067		12.44	10	12.44	5	12.44	11	12.44	9.5	12.44	8	29.52	9.33333		-90.2556	0.17242	-90.2556	0.11332	-90.2556	0.13502	-90.2556
																											2.47147	8.78205		12.45	11	12.45	13	12.45	10	12.45	7	12.45	4	29.6	12.3333		-89.3052	0.16592	-89.3052	0.11757	-89.3052	0.13764	-89.3052
																											2.47748	8.80343		12.46	4	12.46	5	12.46	10	12.46	10.5	12.46	11	29.68	9		-88.355	0.16258	-88.355	0.11095	-88.355	0.14067	-88.355
																											2.48348	8.82482		12.47	9	12.47	9	12.47	9	12.47	8	12.47	7	29.76	11.3333		-87.4049	0.16054	-87.4049	0.11269	-87.4049	0.13824	-87.4049
																											2.48949	8.8462		12.48	7	12.48	11	12.48	7	12.48	8	12.48	9	29.84	12		-86.455	0.16741	-86.455	0.10985	-86.455	0.13804	-86.455
																											2.4955	8.86758		12.49	8	12.49	5	12.49	5	12.49	10	12.49	15	29.92	10.3333		-85.5053	0.16648	-85.5053	0.11426	-85.5053	0.14026	-85.5053
																											2.5015	8.88897		12.5	10	12.5	10	12.5	4	12.5	5	12.5	6	30	11.3333		-84.5557	0.16741	-84.5557	0.11726	-84.5557	0.14349	-84.5557
																											2.50751	8.91035		12.51	5	12.51	9	12.51	11	12.51	8	12.51	5	30.08	13		-83.6063	0.1572	-83.6063	0.11395	-83.6063	0.14188	-83.6063
																											2.51351	8.93173		12.52	8	12.52	7	12.52	5	12.52	7.5	12.52	10	30.16	11.6667		-82.657	0.16054	-82.657	0.11789	-82.657	0.13845	-82.657
																											2.51952	8.95312		12.53	8	12.53	2	12.53	8	12.53	8	12.53	8	30.24	11		-81.7078	0.15572	-81.7078	0.11647	-81.7078	0.13804	-81.7078
																											2.52553	8.9745		12.54	4	12.54	8	12.54	6	12.54	4	12.54	2	30.32	6		-80.7589	0.15739	-80.7589	0.11363	-80.7589	0.14329	-80.7589
																											2.53153	8.99588		12.55	7	12.55	5	12.55	4	12.55	5.5	12.55	7	30.4	9		-79.81	0.16184	-79.81	0.11048	-79.81	0.13542	-79.81
																											2.53754	9.01727		12.56	10	12.56	4	12.56	6	12.56	5.5	12.56	5	30.48	11		-78.8614	0.16425	-78.8614	0.11064	-78.8614	0.13623	-78.8614
																											2.54354	9.03865		12.57	10	12.57	10	12.57	8	12.57	6	12.57	4	30.56	12		-77.9129	0.15479	-77.9129	0.11048	-77.9129	0.13764	-77.9129
																											2.54955	9.06003		12.58	8	12.58	9	12.58	9	12.58	9.5	12.58	10	30.64	6.66667		-76.9645	0.1598	-76.9645	0.11395	-76.9645	0.13804	-76.9645
																											2.55556	9.08142		12.59	7	12.59	10	12.59	8	12.59	7	12.59	6	30.72	7.33333		-76.0163	0.16147	-76.0163	0.11348	-76.0163	0.13946	-76.0163
																											2.56156	9.1028		12.6	5	12.6	10	12.6	6	12.6	5.5	12.6	5	30.8	11		-75.0682	0.16277	-75.0682	0.11552	-75.0682	0.13784	-75.0682
																											2.56757	9.12418		12.61	7	12.61	10	12.61	7	12.61	5.5	12.61	4	30.88	8.66667		-74.1203	0.15535	-74.1203	0.11111	-74.1203	0.1447	-74.1203
																											2.57357	9.14557		12.62	8	12.62	5	12.62	11	12.62	9.5	12.62	8	30.96	7		-73.1726	0.1624	-73.1726	0.11001	-73.1726	0.13421	-73.1726
																											2.57958	9.16695		12.63	6	12.63	6	12.63	5	12.63	4.5	12.63	4	31.04	8.33333		-72.225	0.15497	-72.225	0.11332	-72.225	0.13865	-72.225
																											2.58559	9.18833		12.64	2	12.64	14	12.64	5	12.64	6	12.64	7	31.12	9.66667		-71.2775	0.15757	-71.2775	0.11253	-71.2775	0.13602	-71.2775
																											2.59159	9.20972		12.65	3	12.65	8	12.65	9	12.65	8.5	12.65	8	31.2	8.66667		-70.3303	0.15367	-70.3303	0.10827	-70.3303	0.14026	-70.3303
																											2.5976	9.2311		12.66	6	12.66	7	12.66	10	12.66	9	12.66	8	31.28	13.3333		-69.3831	0.15497	-69.3831	0.10749	-69.3831	0.13966	-69.3831
																											2.6036	9.25249		12.67	8	12.67	4	12.67	6	12.67	7.5	12.67	9	31.36	9.66667		-68.4361	0.1585	-68.4361	0.11174	-68.4361	0.14006	-68.4361
																											2.60961	9.27387		12.68	9	12.68	9	12.68	6	12.68	6	12.68	6	31.44	11.6667		-67.4893	0.15535	-67.4893	0.11064	-67.4893	0.13582	-67.4893
																											2.61562	9.29525		12.69	7	12.69	7	12.69	6	12.69	5	12.69	4	31.52	12		-66.5426	0.1546	-66.5426	0.10985	-66.5426	0.14026	-66.5426
																											2.62162	9.31664		12.7	13	12.7	4	12.7	7	12.7	7	12.7	7	31.6	7.66667		-65.5961	0.15219	-65.5961	0.11332	-65.5961	0.13764	-65.5961
																											2.62763	9.33802		12.71	10	12.71	9	12.71	12	12.71	9.5	12.71	7	31.68	10		-64.6498	0.15739	-64.6498	0.11017	-64.6498	0.13865	-64.6498
																											2.63363	9.3594		12.72	5	12.72	5	12.72	8	12.72	5	12.72	2	31.76	8.33333		-63.7035	0.16258	-63.7035	0.11568	-63.7035	0.14289	-63.7035
																											2.63964	9.38079		12.73	5	12.73	9	12.73	4	12.73	5	12.73	6	31.84	11.6667		-62.7575	0.16351	-62.7575	0.11474	-62.7575	0.14349	-62.7575
																											2.64565	9.40217		12.74	10	12.74	6	12.74	4	12.74	5.5	12.74	7	31.92	9		-61.8116	0.15906	-61.8116	0.11206	-61.8116	0.14127	-61.8116
																											2.65165	9.42355		12.75	6	12.75	7	12.75	5	12.75	6	12.75	7	32	11.3333		-60.8658	0.16685	-60.8658	0.11474	-60.8658	0.14026	-60.8658
																											2.65766	9.44494		12.76	11	12.76	4	12.76	9	12.76	8	12.76	7	32.08	13.3333		-59.9202	0.15813	-59.9202	0.11663	-59.9202	0.14026	-59.9202
																											2.66366	9.46632		12.77	15	12.77	7	12.77	2	12.77	5.5	12.77	9	32.16	12		-58.9748	0.1624	-58.9748	0.11348	-58.9748	0.13724	-58.9748
																											2.66967	9.4877		12.78	7	12.78	8	12.78	13	12.78	9.5	12.78	6	32.24	9.33333		-58.0295	0.16203	-58.0295	0.11552	-58.0295	0.14107	-58.0295
																											2.67568	9.50909		12.79	8	12.79	6	12.79	4	12.79	4.5	12.79	5	32.32	9.66667		-57.0844	0.16073	-57.0844	0.10906	-57.0844	0.14067	-57.0844
																											2.68168	9.53047		12.8	4	12.8	2	12.8	5	12.8	5.5	12.8	6	32.4	10.6667		-56.1394	0.17409	-56.1394	0.11568	-56.1394	0.14067	-56.1394
																											2.68769	9.55185		12.81	7	12.81	11	12.81	5	12.81	4.5	12.81	4	32.48	13		-55.1946	0.15553	-55.1946	0.11458	-55.1946	0.13784	-55.1946
																											2.69369	9.57324		12.82	4	12.82	9	12.82	8	12.82	7.5	12.82	7	32.56	11.3333		-54.2499	0.16555	-54.2499	0.11284	-54.2499	0.14046	-54.2499
																											2.6997	9.59462		12.83	6	12.83	8	12.83	10	12.83	8.5	12.83	7	32.64	7.66667		-53.3054	0.16036	-53.3054	0.11521	-53.3054	0.14147	-53.3054
																											2.70571	9.616		12.84	9	12.84	7	12.84	1	12.84	2.5	12.84	4	32.72	9.33333		-52.361	0.16927	-52.361	0.11221	-52.361	0.14268	-52.361
																											2.71171	9.63739		12.85	10	12.85	6	12.85	13	12.85	7	12.85	1	32.8	6.66667		-51.4168	0.16555	-51.4168	0.11694	-51.4168	0.14188	-51.4168
																											2.71772	9.65877		12.86	6	12.86	8	12.86	5	12.86	5	12.86	5	32.88	7.66667		-50.4727	0.16314	-50.4727	0.11237	-50.4727	0.13441	-50.4727
																											2.72372	9.68015		12.87	8	12.87	8	12.87	10	12.87	7	12.87	4	32.96	7		-49.5288	0.17836	-49.5288	0.11348	-49.5288	0.13764	-49.5288
																											2.72973	9.70154		12.88	7	12.88	7	12.88	15	12.88	9	12.88	3	33.04	7.66667		-48.5851	0.16518	-48.5851	0.11868	-48.5851	0.13845	-48.5851
																											2.73574	9.72292		12.89	6	12.89	8	12.89	4	12.89	5	12.89	6	33.12	9.66667		-47.6414	0.17762	-47.6414	0.11552	-47.6414	0.14188	-47.6414
																											2.74174	9.7443		12.9	7	12.9	3	12.9	8	12.9	8.5	12.9	9	33.2	10.3333		-46.698	0.16759	-46.698	0.11868	-46.698	0.14329	-46.698
																											2.74775	9.76569		12.91	6	12.91	8	12.91	9	12.91	9.5	12.91	10	33.28	9.33333		-45.7547	0.16741	-45.7547	0.11316	-45.7547	0.1443	-45.7547
																											2.75375	9.78707		12.92	5	12.92	2	12.92	6	12.92	6	12.92	6	33.36	7.33333		-44.8116	0.17019	-44.8116	0.11584	-44.8116	0.14793	-44.8116
																											2.75976	9.80846		12.93	7	12.93	7	12.93	6	12.93	5	12.93	4	33.44	6.66667		-43.8686	0.16852	-43.8686	0.11237	-43.8686	0.13885	-43.8686
																											2.76577	9.82984		12.94	9	12.94	6	12.94	10	12.94	9.5	12.94	9	33.52	6		-42.9257	0.17279	-42.9257	0.11946	-42.9257	0.13885	-42.9257
																											2.77177	9.85122		12.95	7	12.95	6	12.95	4	12.95	6	12.95	8	33.6	8.66667		-41.9831	0.17223	-41.9831	0.11836	-41.9831	0.14046	-41.9831
																											2.77778	9.87261		12.96	7	12.96	8	12.96	11	12.96	9.5	12.96	8	33.68	6		-41.0405	0.17019	-41.0405	0.11663	-41.0405	0.14733	-41.0405
																											2.78378	9.89399		12.97	3	12.97	6	12.97	8	12.97	5.5	12.97	3	33.76	12.3333		-40.0982	0.17409	-40.0982	0.12088	-40.0982	0.14914	-40.0982
																											2.78979	9.91537		12.98	10	12.98	6	12.98	8	12.98	7	12.98	6	33.84	11.3333		-39.1559	0.16964	-39.1559	0.11426	-39.1559	0.14551	-39.1559
																											2.7958	9.93676		12.99	10	12.99	3	12.99	6	12.99	7.5	12.99	9	33.92	11.6667		-38.2139	0.16815	-38.2139	0.12561	-38.2139	0.14894	-38.2139
																											2.8018	9.95814		13	5	13	6	13	7	13	4	13	1	34	19.3333		-37.2719	0.16797	-37.2719	0.11994	-37.2719	0.1443	-37.2719
																											2.80781	9.97952		13.01	9	13.01	3	13.01	4	13.01	7.5	13.01	11	34.08	46.3333		-36.3302	0.1739	-36.3302	0.1212	-36.3302	0.14046	-36.3302
																											2.81381	10.0009		13.02	7	13.02	3	13.02	8	13.02	6	13.02	4	34.16	61.6667		-35.3886	0.17372	-35.3886	0.12199	-35.3886	0.14733	-35.3886
																											2.81982	10.0223		13.03	8	13.03	6	13.03	5	13.03	5.5	13.03	6	34.24	72.3333		-34.4471	0.17539	-34.4471	0.11584	-34.4471	0.14531	-34.4471
																											2.82583	10.0437		13.04	13	13.04	9	13.04	6	13.04	6	13.04	6	34.32	47.3333		-33.5058	0.1765	-33.5058	0.12104	-33.5058	0.1449	-33.5058
																											2.83183	10.0651		13.05	3	13.05	7	13.05	9	13.05	7	13.05	5	34.4	36.6667		-32.5647	0.17984	-32.5647	0.12057	-32.5647	0.14511	-32.5647
																											2.83784	10.0864		13.06	7	13.06	5	13.06	8	13.06	7.5	13.06	7	34.48	18.3333		-31.6237	0.18189	-31.6237	0.12719	-31.6237	0.15277	-31.6237
																											2.84384	10.1078		13.07	5	13.07	11	13.07	10	13.07	7	13.07	4	34.56	12.6667		-30.6828	0.18226	-30.6828	0.13002	-30.6828	0.15661	-30.6828
																											2.84985	10.1292		13.08	10	13.08	9	13.08	7	13.08	6	13.08	5	34.64	13.3333		-29.7421	0.1765	-29.7421	0.12608	-29.7421	0.15843	-29.7421
																											2.85586	10.1506		13.09	7	13.09	9	13.09	7	13.09	6.5	13.09	6	34.72	10.3333		-28.8016	0.19246	-28.8016	0.13853	-28.8016	0.17457	-28.8016
																											2.86186	10.172		13.1	8	13.1	8	13.1	6	13.1	3.5	13.1	1	34.8	7		-27.8612	0.2062	-27.8612	0.15745	-27.8612	0.18648	-27.8612
																											2.86787	10.1934		13.11	8	13.11	7	13.11	6	13.11	5	13.11	4	34.88	8		-26.921	0.19339	-26.921	0.15209	-26.921	0.17639	-26.921
																											2.87387	10.2147		13.12	8	13.12	3	13.12	8	13.12	6	13.12	4	34.96	8		-25.9809	0.19228	-25.9809	0.14279	-25.9809	0.16448	-25.9809
																											2.87988	10.2361		13.13	7	13.13	2	13.13	7	13.13	6.5	13.13	6	35.04	9.33333		-25.041	0.19339	-25.041	0.14358	-25.041	0.17982	-25.041
																											2.88589	10.2575		13.14	6	13.14	8	13.14	5	13.14	6.5	13.14	8	35.12	7.66667		-24.1012	0.19525	-24.1012	0.1398	-24.1012	0.17013	-24.1012
																											2.89189	10.2789		13.15	5	13.15	7	13.15	5	13.15	6	13.15	7	35.2	8.66667		-23.1616	0.19024	-23.1616	0.13144	-23.1616	0.1558	-23.1616
																											2.8979	10.3003		13.16	8	13.16	4	13.16	3	13.16	3	13.16	3	35.28	8.66667		-22.2221	0.1843	-22.2221	0.12514	-22.2221	0.15378	-22.2221
																											2.9039	10.3217		13.17	6	13.17	7	13.17	7	13.17	5.5	13.17	4	35.36	4.33333		-21.2828	0.18263	-21.2828	0.12372	-21.2828	0.15298	-21.2828
																											2.90991	10.343		13.18	11	13.18	12	13.18	7	13.18	6.5	13.18	6	35.44	6.33333		-20.3436	0.18356	-20.3436	0.11836	-20.3436	0.15641	-20.3436
																											2.91592	10.3644		13.19	9	13.19	9	13.19	7	13.19	6	13.19	5	35.52	10		-19.4046	0.19172	-19.4046	0.12782	-19.4046	0.15237	-19.4046
																											2.92192	10.3858		13.2	7	13.2	8	13.2	13	13.2	9.5	13.2	6	35.6	6.33333		-18.4657	0.17947	-18.4657	0.13223	-18.4657	0.15076	-18.4657
																											2.92793	10.4072		13.21	7	13.21	7	13.21	5	13.21	4.5	13.21	4	35.68	5		-17.527	0.19302	-17.527	0.13696	-17.527	0.15277	-17.527
																											2.93393	10.4286		13.22	8	13.22	7	13.22	1	13.22	2	13.22	3	35.76	9.33333		-16.5885	0.18653	-16.5885	0.13964	-16.5885	0.16468	-16.5885
																											2.93994	10.45		13.23	5	13.23	9	13.23	4	13.23	5.5	13.23	7	35.84	6.33333		-15.6501	0.19228	-15.6501	0.16139	-15.6501	0.1778	-15.6501
																											2.94595	10.4713		13.24	9	13.24	6	13.24	5	13.24	4.5	13.24	4	35.92	7.66667		-14.7119	0.20007	-14.7119	0.16801	-14.7119	0.19273	-14.7119
																											2.95195	10.4927		13.25	11	13.25	4	13.25	5	13.25	6	13.25	7	36	6.66667		-13.7737	0.20416	-13.7737	0.16391	-13.7737	0.20484	-13.7737
																											2.95796	10.5141		13.26	6	13.26	6	13.26	10	13.26	10	13.26	10	36.08	6		-12.8358	0.20954	-12.8358	0.17368	-12.8358	0.22119	-12.8358
																											2.96396	10.5355		13.27	15	13.27	6	13.27	1	13.27	3	13.27	5	36.16	6.33333		-11.898	0.2448	-11.898	0.21103	-11.898	0.26458	-11.898
																											2.96997	10.5569		13.28	4	13.28	6	13.28	11	13.28	7.5	13.28	4	36.24	6.33333		-10.9604	0.24703	-10.9604	0.24523	-10.9604	0.27709	-10.9604
																											2.97598	10.5783		13.29	9	13.29	4	13.29	8	13.29	5	13.29	2	36.32	6.66667		-10.0229	0.21845	-10.0229	0.21497	-10.0229	0.25469	-10.0229
																											2.98198	10.5996		13.3	7	13.3	8	13.3	6	13.3	7.5	13.3	9	36.4	5		-9.08557	0.25316	-9.08557	0.24287	-9.08557	0.32432	-9.08557
																											2.98799	10.621		13.31	10	13.31	7	13.31	11	13.31	8.5	13.31	6	36.48	7.33333		-8.14839	0.28192	-8.14839	0.33444	-8.14839	0.36771	-8.14839
																											2.99399	10.6424		13.32	3	13.32	7	13.32	6	13.32	4.5	13.32	3	36.56	4.33333		-7.21136	0.23367	-7.21136	0.28589	-7.21136	0.29223	-7.21136
																											3	10.6638		13.33	5	13.33	9	13.33	6	13.33	5	13.33	4	36.64	6.66667		-6.27449	0.28081	-6.27449	0.39496	-6.27449	0.41049	-6.27449
																											3.00601	10.6852		13.34	10	13.34	4	13.34	6	13.34	7	13.34	8	36.72	5.66667		-5.33777	0.60746	-5.33777	1.03325	-5.33777	1.10858	-5.33777
																											3.01201	10.7066		13.35	8	13.35	9	13.35	13	13.35	10.5	13.35	8	36.8	5.66667		-4.4012	1.36693	-4.4012	2.33444	-4.4012	2.86337	-4.4012
																											3.01802	10.7279		13.36	9	13.36	5	13.36	6	13.36	5.5	13.36	5	36.88	6		-3.46478	4.02042	-3.46478	6.58976	-3.46478	8.35277	-3.46478
																											3.02402	10.7493		13.37	6	13.37	13	13.37	11	13.37	9	13.37	7	36.96	4.33333		-2.52852	8.73849	-2.52852	10.3286	-2.52852	13.226	-2.52852
																											3.03003	10.7707		13.38	7	13.38	7	13.38	6	13.38	7	13.38	8	37.04	3.66667		-1.59241	12.1631	-1.59241	10.3286	-1.59241	13.226	-1.59241
																											3.03604	10.7921		13.39	8	13.39	6	13.39	5	13.39	9	13.39	13	37.12	8.66667		-0.65645	12.1631	-0.65645	10.3286	-0.65645	13.226	-0.65645
																											3.04204	10.8135		13.4	4	13.4	3	13.4	6	13.4	4	13.4	2	37.2	4.33333		0.27936	7.70564	0.27936	10.3286	0.27936	13.226	0.27936
																											3.04805	10.8349		13.41	6	13.41	8	13.41	13	13.41	11.5	13.41	10	37.28	4.33333		1.21502	5.36321	1.21502	9.26604	1.21502	10.5102	1.21502
																											3.05405	10.8562		13.42	5	13.42	8	13.42	5	13.42	3	13.42	1	37.36	7		2.15052	2.96381	2.15052	5.19307	2.15052	6.67891	2.15052
																											3.06006	10.8776		13.43	2	13.43	4	13.43	9	13.43	7.5	13.43	6	37.44	8.33333		3.08587	0.42687	3.08587	0.70686	3.08587	0.91019	3.08587
																											3.06607	10.899		13.44	6	13.44	6	13.44	7	13.44	8	13.44	9	37.52	5.33333		4.02107	0.1327	4.02107	0.13838	4.02107	0.17094	4.02107
																											3.07207	10.9204		13.45	10	13.45	7	13.45	8	13.45	7.5	13.45	7	37.6	5.66667		4.95611	0.11915	4.95611	0.10985	4.95611	0.13623	4.95611
																											3.07808	10.9418		13.46	10	13.46	9	13.46	7	13.46	6.5	13.46	6	37.68	5.33333		5.891	0.12064	5.891	0.10827	5.891	0.13461	5.891
																											3.08408	10.9632		13.47	5	13.47	3	13.47	6	13.47	5.5	13.47	5	37.76	7		6.82575	0.11971	6.82575	0.10449	6.82575	0.13683	6.82575
																											3.09009	10.9845		13.48	9	13.48	10	13.48	6	13.48	7.5	13.48	9	37.84	8.33333		7.76033	0.12472	7.76033	0.10638	7.76033	0.14289	7.76033
																											3.0961	11.0059		13.49	5	13.49	6	13.49	8	13.49	7.5	13.49	7	37.92	4.66667		8.69477	0.13344	8.69477	0.113	8.69477	0.15318	8.69477
																											3.1021	11.0273		13.5	8	13.5	5	13.5	3	13.5	4	13.5	5	38	6.33333		9.62906	0.15423	9.62906	0.13223	9.62906	0.16085	9.62906
																											3.10811	11.0487		13.51	10	13.51	6	13.51	4	13.51	5.5	13.51	7	38.08	3.66667		10.5632	0.17539	10.5632	0.15083	10.5632	0.17134	10.5632
																											3.11411	11.0701		13.52	8	13.52	10	13.52	4	13.52	4.5	13.52	5	38.16	4.33333		11.4972	0.18337	11.4972	0.15713	11.4972	0.17376	11.4972
																											3.12012	11.0915		13.53	7	13.53	13	13.53	6	13.53	7.5	13.53	9	38.24	6.66667		12.431	0.18411	12.431	0.14831	12.431	0.16509	12.431
																											3.12613	11.1128		13.54	5	13.54	10	13.54	4	13.54	5	13.54	6	38.32	6		13.3647	0.18022	13.3647	0.13869	13.3647	0.15984	13.3647
																											3.13213	11.1342		13.55	8	13.55	9	13.55	7	13.55	5	13.55	3	38.4	6.66667		14.2982	0.18096	14.2982	0.13444	14.2982	0.15903	14.2982
																											3.13814	11.1556		13.56	4	13.56	6	13.56	5	13.56	6	13.56	7	38.48	6.66667		15.2316	0.18597	15.2316	0.13333	15.2316	0.15499	15.2316
																											3.14414	11.177		13.57	5	13.57	8	13.57	5	13.57	4.5	13.57	4	38.56	4.33333		16.1648	0.19339	16.1648	0.13034	16.1648	0.15782	16.1648
																											3.15015	11.1984		13.58	3	13.58	7	13.58	5	13.58	5	13.58	5	38.64	5.33333		17.0979	0.18653	17.0979	0.1264	17.0979	0.15156	17.0979
																											3.15616	11.2198		13.59	10	13.59	9	13.59	8	13.59	6.5	13.59	5	38.72	6		18.0308	0.18987	18.0308	0.1275	18.0308	0.15903	18.0308
																											3.16216	11.2411		13.6	3	13.6	5	13.6	9	13.6	8	13.6	7	38.8	5		18.9635	0.1895	18.9635	0.12514	18.9635	0.15096	18.9635
																											3.16817	11.2625		13.61	7	13.61	9	13.61	7	13.61	6	13.61	5	38.88	2.66667		19.8961	0.19209	19.8961	0.12136	19.8961	0.14793	19.8961
																											3.17417	11.2839		13.62	12	13.62	5	13.62	6	13.62	5.5	13.62	5	38.96	6		20.8286	0.18151	20.8286	0.1253	20.8286	0.14692	20.8286
																											3.18018	11.3053		13.63	9	13.63	10	13.63	6	13.63	5.5	13.63	5	39.04	5.33333		21.7609	0.18263	21.7609	0.1253	21.7609	0.14914	21.7609
																											3.18619	11.3267		13.64	9	13.64	10	13.64	8	13.64	9	13.64	10	39.12	4		22.6931	0.19117	22.6931	0.12482	22.6931	0.14975	22.6931
																											3.19219	11.3481		13.65	9	13.65	6	13.65	9	13.65	8.5	13.65	8	39.2	4.33333		23.6251	0.18597	23.6251	0.12183	23.6251	0.15177	23.6251
																											3.1982	11.3695		13.66	4	13.66	5	13.66	17	13.66	10.5	13.66	4	39.28	2.33333		24.5569	0.18207	24.5569	0.12104	24.5569	0.14995	24.5569
																											3.2042	11.3908		13.67	6	13.67	4	13.67	5	13.67	5.5	13.67	6	39.36	3.66667		25.4886	0.1882	25.4886	0.12419	25.4886	0.14934	25.4886
																											3.21021	11.4122		13.68	12	13.68	7	13.68	7	13.68	7.5	13.68	8	39.44	5.66667		26.4202	0.19339	26.4202	0.13065	26.4202	0.15681	26.4202
																											3.21622	11.4336		13.69	8	13.69	11	13.69	9	13.69	8	13.69	7	39.52	5		27.3516	0.19172	27.3516	0.12687	27.3516	0.15277	27.3516
																											3.22222	11.455		13.7	11	13.7	4	13.7	6	13.7	6	13.7	6	39.6	5.66667		28.2828	0.18207	28.2828	0.1234	28.2828	0.14834	28.2828
																											3.22823	11.4764		13.71	6	13.71	6	13.71	8	13.71	7	13.71	6	39.68	4		29.2139	0.18597	29.2139	0.12293	29.2139	0.14369	29.2139
																											3.23423	11.4977		13.72	6	13.72	7	13.72	7	13.72	4	13.72	1	39.76	5		30.1449	0.18318	30.1449	0.12183	30.1449	0.14793	30.1449
																											3.24024	11.5191		13.73	4	13.73	4	13.73	11	13.73	8.5	13.73	6	39.84	4.33333		31.0756	0.18968	31.0756	0.12199	31.0756	0.14612	31.0756
																											3.24625	11.5405		13.74	11	13.74	4	13.74	8	13.74	9.5	13.74	11	39.92	4.33333		32.0063	0.18077	32.0063	0.12167	32.0063	0.14914	32.0063
																											3.25225	11.5619		13.75	9	13.75	9	13.75	11	13.75	7	13.75	3	40	5.66667		32.9368	0.18356	32.9368	0.12293	32.9368	0.14874	32.9368
																											3.25826	11.5833		13.76	7	13.76	5	13.76	9	13.76	7	13.76	5	40.08	4.66667		33.8671	0.18059	33.8671	0.12246	33.8671	0.14531	33.8671
																											3.26426	11.6047		13.77	5	13.77	7	13.77	3	13.77	4	13.77	5	40.16	5		34.7973	0.19822	34.7973	0.12987	34.7973	0.15277	34.7973
																											3.27027	11.626		13.78	4	13.78	8	13.78	7	13.78	5.5	13.78	4	40.24	5.66667		35.7273	0.1895	35.7273	0.12041	35.7273	0.14854	35.7273
																											3.27628	11.6474		13.79	9	13.79	8	13.79	7	13.79	6.5	13.79	6	40.32	4.66667		36.6572	0.19005	36.6572	0.12277	36.6572	0.14712	36.6572
																											3.28228	11.6688		13.8	11	13.8	8	13.8	4	13.8	4.5	13.8	5	40.4	5.33333		37.5869	0.17687	37.5869	0.12451	37.5869	0.14692	37.5869
																											3.28829	11.6902		13.81	8	13.81	6	13.81	2	13.81	3	13.81	4	40.48	4.66667		38.5165	0.1752	38.5165	0.1182	38.5165	0.14551	38.5165
																											3.29429	11.7116		13.82	7	13.82	7	13.82	8	13.82	7	13.82	6	40.56	4.33333		39.4459	0.17595	39.4459	0.12199	39.4459	0.1447	39.4459
																											3.3003	11.733		13.83	9	13.83	6	13.83	7	13.83	7.5	13.83	8	40.64	5.66667		40.3752	0.18114	40.3752	0.11742	40.3752	0.14914	40.3752
																											3.30631	11.7544		13.84	8	13.84	8	13.84	6	13.84	7	13.84	8	40.72	4.66667		41.3043	0.18189	41.3043	0.12656	41.3043	0.14511	41.3043
																											3.31231	11.7757		13.85	7	13.85	8	13.85	6	13.85	7	13.85	8	40.8	7.33333		42.2333	0.18114	42.2333	0.12262	42.2333	0.14692	42.2333
																											3.31832	11.7971		13.86	10	13.86	9	13.86	11	13.86	7.5	13.86	4	40.88	5.33333		43.1621	0.18782	43.1621	0.12136	43.1621	0.15055	43.1621
																											3.32432	11.8185		13.87	4	13.87	3	13.87	8	13.87	7	13.87	6	40.96	5		44.0908	0.18467	44.0908	0.12167	44.0908	0.14208	44.0908
																											3.33033	11.8399		13.88	5	13.88	4	13.88	12	13.88	14.5	13.88	17	41.04	5.33333		45.0193	0.18875	45.0193	0.12104	45.0193	0.14127	45.0193
																											3.33634	11.8613		13.89	11	13.89	11	13.89	11	13.89	8	13.89	5	41.12	5.66667		45.9477	0.17817	45.9477	0.11773	45.9477	0.14571	45.9477
																											3.34234	11.8826		13.9	10	13.9	7	13.9	11	13.9	7.5	13.9	4	41.2	5.66667		46.8759	0.18114	46.8759	0.12388	46.8759	0.14692	46.8759
																											3.34835	11.904		13.91	6	13.91	8	13.91	6	13.91	6	13.91	6	41.28	8.33333		47.8039	0.17595	47.8039	0.11836	47.8039	0.14632	47.8039
																											3.35435	11.9254		13.92	6	13.92	6	13.92	9	13.92	6.5	13.92	4	41.36	6.66667		48.7318	0.18486	48.7318	0.12057	48.7318	0.14531	48.7318
																											3.36036	11.9468		13.93	11	13.93	4	13.93	8	13.93	9	13.93	10	41.44	13.6667		49.6596	0.18356	49.6596	0.12072	49.6596	0.14793	49.6596
																											3.36637	11.9682		13.94	4	13.94	13	13.94	4	13.94	4	13.94	4	41.52	120		50.5872	0.18114	50.5872	0.12183	50.5872	0.14268	50.5872
																											3.37237	11.9896		13.95	9	13.95	10	13.95	2	13.95	4.5	13.95	7	41.6	130		51.5147	0.17186	51.5147	0.11678	51.5147	0.14531	51.5147
																											3.37838	12.0109		13.96	10	13.96	9	13.96	16	13.96	11	13.96	6	41.68	134		52.442	0.18151	52.442	0.11537	52.442	0.14147	52.442
																											3.38438	12.0323		13.97	7	13.97	7	13.97	9	13.97	8.5	13.97	8	41.76	56		53.3691	0.17168	53.3691	0.11946	53.3691	0.1449	53.3691
																											3.39039	12.0537		13.98	4	13.98	6	13.98	2	13.98	5.5	13.98	9	41.84	32		54.2961	0.18077	54.2961	0.11489	54.2961	0.14309	54.2961
																											3.3964	12.0751		13.99	9	13.99	4	13.99	5	13.99	5.5	13.99	6	41.92	5		55.223	0.17112	55.223	0.11647	55.223	0.14067	55.223
																											3.4024	12.0965		14	4	14	9	14	3	14	5	14	7	42	9		56.1497	0.17966	56.1497	0.11489	56.1497	0.14692	56.1497
																											3.40841	12.1179		14.01	7	14.01	9	14.01	10	14.01	8	14.01	6	42.08	8.33333		57.0762	0.18059	57.0762	0.12199	57.0762	0.1443	57.0762
																											3.41441	12.1393		14.02	8	14.02	9	14.02	6	14.02	6.5	14.02	7	42.16	5.33333		58.0026	0.18189	58.0026	0.12088	58.0026	0.14632	58.0026
																											3.42042	12.1606		14.03	5	14.03	15	14.03	15	14.03	9.5	14.03	4	42.24	7.33333		58.9288	0.18022	58.9288	0.12593	58.9288	0.14894	58.9288
																											3.42643	12.182		14.04	5	14.04	12	14.04	7	14.04	7	14.04	7	42.32	5		59.855	0.17873	59.855	0.11773	59.855	0.14652	59.855
																											3.43243	12.2034		14.05	2	14.05	9	14.05	7	14.05	6.5	14.05	6	42.4	2.66667		60.7809	0.17799	60.7809	0.11931	60.7809	0.14712	60.7809
																											3.43844	12.2248		14.06	8	14.06	11	14.06	3	14.06	6.5	14.06	10	42.48	6.33333		61.7067	0.1804	61.7067	0.12104	61.7067	0.15177	61.7067
																											3.44444	12.2462		14.07	9	14.07	9	14.07	12	14.07	7.5	14.07	3	42.56	4.33333		62.6323	0.17817	62.6323	0.11694	62.6323	0.14168	62.6323
																											3.45045	12.2675		14.08	9	14.08	4	14.08	4	14.08	6	14.08	8	42.64	4.66667		63.5578	0.17984	63.5578	0.11615	63.5578	0.14531	63.5578
																											3.45646	12.2889		14.09	4	14.09	4	14.09	3	14.09	5	14.09	7	42.72	7.66667		64.4831	0.17799	64.4831	0.12041	64.4831	0.14127	64.4831
																											3.46246	12.3103		14.1	7	14.1	8	14.1	10	14.1	8	14.1	6	42.8	5.66667		65.4083	0.17539	65.4083	0.12183	65.4083	0.13986	65.4083
																											3.46847	12.3317		14.11	8	14.11	8	14.11	6	14.11	9.5	14.11	13	42.88	6		66.3334	0.17873	66.3334	0.11379	66.3334	0.14349	66.3334
																											3.47447	12.3531		14.12	7	14.12	5	14.12	6	14.12	5.5	14.12	5	42.96	5		67.2583	0.17205	67.2583	0.11883	67.2583	0.1449	67.2583
																											3.48048	12.3745		14.13	14	14.13	5	14.13	6	14.13	6.5	14.13	7	43.04	6		68.183	0.18653	68.183	0.11442	68.183	0.1449	68.183
																											3.48649	12.3958		14.14	11	14.14	9	14.14	8	14.14	7.5	14.14	7	43.12	7.33333		69.1076	0.17465	69.1076	0.12009	69.1076	0.1449	69.1076
																											3.49249	12.4172		14.15	12	14.15	9	14.15	4	14.15	7	14.15	10	43.2	6		70.032	0.18727	70.032	0.1264	70.032	0.14813	70.032
																											3.4985	12.4386		14.16	6	14.16	10	14.16	14	14.16	12	14.16	10	43.28	6.66667		70.9563	0.17613	70.9563	0.11978	70.9563	0.14773	70.9563
																											3.5045	12.46		14.17	5	14.17	4	14.17	6	14.17	5.5	14.17	5	43.36	7.33333		71.8804	0.18114	71.8804	0.12199	71.8804	0.14551	71.8804
																											3.51051	12.4814		14.18	7	14.18	12	14.18	7	14.18	6.5	14.18	6	43.44	5.66667		72.8044	0.19135	72.8044	0.12498	72.8044	0.14955	72.8044
																											3.51652	12.5028		14.19	5	14.19	7	14.19	5	14.19	6.5	14.19	8	43.52	8		73.7282	0.17873	73.7282	0.12057	73.7282	0.14692	73.7282
																											3.52252	12.5242		14.2	5	14.2	11	14.2	9	14.2	8.5	14.2	8	43.6	4.66667		74.6519	0.17817	74.6519	0.11868	74.6519	0.15015	74.6519
																											3.52853	12.5455		14.21	4	14.21	13	14.21	4	14.21	4.5	14.21	5	43.68	6		75.5755	0.17298	75.5755	0.12041	75.5755	0.14813	75.5755
																											3.53453	12.5669		14.22	5	14.22	3	14.22	11	14.22	9.5	14.22	8	43.76	3.33333		76.4988	0.17112	76.4988	0.12136	76.4988	0.14652	76.4988
																											3.54054	12.5883		14.23	10	14.23	4	14.23	15	14.23	12	14.23	9	43.84	4.66667		77.422	0.18077	77.422	0.12262	77.422	0.14894	77.422
																											3.54655	12.6097		14.24	7	14.24	5	14.24	7	14.24	7	14.24	7	43.92	4.33333		78.3451	0.18801	78.3451	0.12057	78.3451	0.1449	78.3451
																											3.55255	12.6311		14.25	9	14.25	4	14.25	6	14.25	7.5	14.25	9	44	1.66667		79.2681	0.1856	79.2681	0.11994	79.2681	0.14127	79.2681
																											3.55856	12.6524		14.26	3	14.26	9	14.26	6	14.26	8	14.26	10	44.08	3.66667		80.1908	0.19061	80.1908	0.12246	80.1908	0.14652	80.1908
																											3.56456	12.6738		14.27	2	14.27	6	14.27	3	14.27	6.5	14.27	10	44.16	6		81.1135	0.18653	81.1135	0.12624	81.1135	0.15177	81.1135
																											3.57057	12.6952		14.28	5	14.28	6	14.28	5	14.28	6	14.28	7	44.24	6.33333		82.0359	0.19506	82.0359	0.12199	82.0359	0.14712	82.0359
																											3.57658	12.7166		14.29	6	14.29	8	14.29	6	14.29	5.5	14.29	5	44.32	6.66667		82.9582	0.18615	82.9582	0.1234	82.9582	0.15156	82.9582
																											3.58258	12.738		14.3	11	14.3	7	14.3	11	14.3	9	14.3	7	44.4	4.66667		83.8804	0.19488	83.8804	0.12403	83.8804	0.15399	83.8804
																											3.58859	12.7594		14.31	8	14.31	4	14.31	6	14.31	5	14.31	4	44.48	5.66667		84.8024	0.19024	84.8024	0.1264	84.8024	0.15257	84.8024
																											3.59459	12.7807		14.32	7	14.32	9	14.32	5	14.32	6.5	14.32	8	44.56	7		85.7243	0.18875	85.7243	0.12277	85.7243	0.15096	85.7243
																											3.6006	12.8021		14.33	7	14.33	8	14.33	5	14.33	5.5	14.33	6	44.64	4.33333		86.646	0.1971	86.646	0.13002	86.646	0.15217	86.646
																											3.60661	12.8235		14.34	4	14.34	10	14.34	6	14.34	4.5	14.34	3	44.72	5		87.5676	0.19952	87.5676	0.13081	87.5676	0.15782	87.5676
																											3.61261	12.8449		14.35	13	14.35	9	14.35	6	14.35	7	14.35	8	44.8	6		88.489	0.19024	88.489	0.12908	88.489	0.15782	88.489
																											3.61862	12.8663		14.36	13	14.36	7	14.36	6	14.36	7	14.36	8	44.88	5.33333		89.4103	0.19154	89.4103	0.12829	89.4103	0.156	89.4103
																											3.62462	12.8877		14.37	9	14.37	5	14.37	9	14.37	6.5	14.37	4	44.96	5.33333		90.3314	0.19358	90.3314	0.13444	90.3314	0.15943	90.3314
																											3.63063	12.9091		14.38	12	14.38	7	14.38	4	14.38	4	14.38	4	45.04	4.33333		91.2524	0.19135	91.2524	0.13191	91.2524	0.15762	91.2524
																											3.63664	12.9304		14.39	11	14.39	8	14.39	4	14.39	6	14.39	8	45.12	4.66667		92.1732	0.20917	92.1732	0.1316	92.1732	0.15419	92.1732
																											3.64264	12.9518		14.4	13	14.4	6	14.4	8	14.4	6.5	14.4	5	45.2	6		93.0938	0.20193	93.0938	0.13538	93.0938	0.17154	93.0938
																											3.64865	12.9732		14.41	8	14.41	10	14.41	15	14.41	10.5	14.41	6	45.28	5.66667		94.0143	0.2114	94.0143	0.13207	94.0143	0.17215	94.0143
																											3.65465	12.9946		14.42	8	14.42	3	14.42	4	14.42	7	14.42	10	45.36	7		94.9347	0.201	94.9347	0.13901	94.9347	0.16448	94.9347
																											3.66066	13.016		14.43	9	14.43	12	14.43	12	14.43	11	14.43	10	45.44	5.66667		95.8549	0.201	95.8549	0.14011	95.8549	0.15903	95.8549
																											3.66667	13.0374		14.44	7	14.44	5	14.44	7	14.44	6.5	14.44	6	45.52	7.33333		96.775	0.21158	96.775	0.14232	96.775	0.17356	96.775
																											3.67267	13.0587		14.45	10	14.45	5	14.45	5	14.45	7	14.45	9	45.6	5.66667		97.6949	0.21325	97.6949	0.14831	97.6949	0.1776	97.6949
																											3.67868	13.0801		14.46	7	14.46	7	14.46	11	14.46	8.5	14.46	6	45.68	6		98.6147	0.21585	98.6147	0.14846	98.6147	0.17699	98.6147
																											3.68468	13.1015		14.47	17	14.47	14	14.47	8	14.47	6.5	14.47	5	45.76	9.66667		99.5343	0.22958	99.5343	0.15792	99.5343	0.17497	99.5343
																											3.69069	13.1229		14.48	7	14.48	7	14.48	9	14.48	7.5	14.48	6	45.84	5		100.454	0.22699	100.454	0.15477	100.454	0.1889	100.454
																											3.6967	13.1443		14.49	7	14.49	11	14.49	6	14.49	7	14.49	8	45.92	4		101.373	0.25167	101.373	0.17179	101.373	0.1998	101.373
																											3.7027	13.1657		14.5	4	14.5	11	14.5	2	14.5	2.5	14.5	3	46	6		102.292	0.26132	102.292	0.17321	102.292	0.21332	102.292
																											3.70871	13.187		14.51	6	14.51	13	14.51	7	14.51	5	14.51	3	46.08	5.33333		103.211	0.29826	103.211	0.19433	103.211	0.22906	103.211
																											3.71471	13.2084		14.52	7	14.52	11	14.52	7	14.52	4	14.52	1	46.16	7		104.13	0.32684	104.13	0.21308	104.13	0.26398	104.13
																											3.72072	13.2298		14.53	6	14.53	6	14.53	6	14.53	5.5	14.53	5	46.24	5.33333		105.049	0.37194	105.049	0.24555	105.049	0.27104	105.049
																											3.72673	13.2512		14.54	7	14.54	11	14.54	6	14.54	5	14.54	4	46.32	6		105.967	0.43114	105.967	0.29251	105.967	0.32856	105.967
																											3.73273	13.2726		14.55	5	14.55	8	14.55	15	14.55	10.5	14.55	6	46.4	7		106.886	0.47847	106.886	0.32719	106.886	0.39112	106.886
																											3.73874	13.294		14.56	4	14.56	11	14.56	9	14.56	8	14.56	7	46.48	5.66667		107.804	0.61173	107.804	0.40236	107.804	0.44844	107.804
																											3.74474	13.3153		14.57	5	14.57	5	14.57	8	14.57	10.5	14.57	13	46.56	3.66667		108.722	0.70694	108.722	0.47013	108.722	0.50878	108.722
																											3.75075	13.3367		14.58	13	14.58	9	14.58	3	14.58	4.5	14.58	6	46.64	4.33333		109.64	0.80698	109.64	0.52766	109.64	0.53179	109.64
																											3.75676	13.3581		14.59	8	14.59	6	14.59	4	14.59	3	14.59	2	46.72	5.66667		110.558	0.80586	110.558	0.51158	110.558	0.51403	110.558
																											3.76276	13.3795		14.6	7	14.6	9	14.6	8	14.6	8.5	14.6	9	46.8	3		111.476	0.75483	111.476	0.47029	111.476	0.46176	111.476
																											3.76877	13.4009		14.61	5	14.61	10	14.61	9	14.61	9	14.61	9	46.88	4.33333		112.393	0.6559	112.393	0.4063	112.393	0.40242	112.393
																											3.77477	13.4223		14.62	7	14.62	9	14.62	5	14.62	7	14.62	9	46.96	6.33333		113.31	0.5399	113.31	0.34641	113.31	0.34531	113.31
																											3.78078	13.4436		14.63	10	14.63	5	14.63	12	14.63	9	14.63	6	47.04	3		114.228	0.4601	114.228	0.28983	114.228	0.28456	114.228
																											3.78679	13.465		14.64	8	14.64	4	14.64	7	14.64	6.5	14.64	6	47.12	4.66667		115.145	0.42168	115.145	0.25359	115.145	0.25348	115.145
																											3.79279	13.4864		14.65	8	14.65	6	14.65	3	14.65	4	14.65	5	47.2	6.33333		116.062	0.37175	116.062	0.22175	116.062	0.23976	116.062
																											3.7988	13.5078		14.66	11	14.66	10	14.66	12	14.66	7.5	14.66	3	47.28	4		116.978	0.33315	116.978	0.19448	116.978	0.21473	116.978
																											3.8048	13.5292		14.67	9	14.67	10	14.67	6	14.67	8.5	14.67	11	47.36	4.66667		117.895	0.30011	117.895	0.18172	117.895	0.20202	117.895
																											3.81081	13.5506		14.68	9	14.68	6	14.68	5	14.68	5	14.68	5	47.44	4.33333		118.811	0.28304	118.811	0.17447	118.811	0.19879	118.811
																											3.81682	13.5719		14.69	13	14.69	6	14.69	8	14.69	7	14.69	6	47.52	2.33333		119.728	0.26039	119.728	0.1669	119.728	0.18426	119.728
																											3.82282	13.5933		14.7	9	14.7	7	14.7	11	14.7	10.5	14.7	10	47.6	4.66667		120.644	0.24165	120.644	0.15871	120.644	0.17982	120.644
																											3.82883	13.6147		14.71	7	14.71	7	14.71	9	14.71	7.5	14.71	6	47.68	6.66667		121.56	0.24072	121.56	0.1524	121.56	0.17578	121.56
																											3.83483	13.6361		14.72	11	14.72	4	14.72	7	14.72	5.5	14.72	4	47.76	4.33333		122.476	0.23014	122.476	0.14799	122.476	0.16609	122.476
																											3.84084	13.6575		14.73	9	14.73	5	14.73	8	14.73	6	14.73	4	47.84	6.33333		123.391	0.21529	123.391	0.14184	123.391	0.16448	123.391
																											3.84685	13.6789		14.74	5	14.74	16	14.74	6	14.74	6	14.74	6	47.92	4.66667		124.307	0.21826	124.307	0.14074	124.307	0.16509	124.307
																											3.85285	13.7002		14.75	5	14.75	6	14.75	7	14.75	8	14.75	9	48	6.33333		125.222	0.2075	125.222	0.1368	125.222	0.15782	125.222
																											3.85886	13.7216		14.76	4	14.76	8	14.76	6	14.76	6.5	14.76	7	48.08	5.33333		126.138	0.20434	126.138	0.13365	126.138	0.15802	126.138
																											3.86486	13.743		14.77	12	14.77	15	14.77	8	14.77	7.5	14.77	7	48.16	6.66667		127.053	0.21102	127.053	0.13065	127.053	0.15197	127.053
																											3.87087	13.7644		14.78	11	14.78	2	14.78	9	14.78	8	14.78	7	48.24	5.33333		127.968	0.18801	127.968	0.13302	127.968	0.15318	127.968
																											3.87688	13.7858		14.79	10	14.79	7	14.79	5	14.79	8.5	14.79	12	48.32	6.33333		128.883	0.19414	128.883	0.12671	128.883	0.15479	128.883
																											3.88288	13.8072		14.8	7	14.8	7	14.8	8	14.8	7.5	14.8	7	48.4	4.33333		129.797	0.18708	129.797	0.13018	129.797	0.14874	129.797
																											3.88889	13.8285		14.81	4	14.81	10	14.81	8	14.81	9	14.81	10	48.48	4.33333		130.712	0.1895	130.712	0.12876	130.712	0.15237	130.712
																											3.89489	13.8499		14.82	5	14.82	9	14.82	15	14.82	9	14.82	3	48.56	5		131.626	0.19376	131.626	0.12861	131.626	0.14571	131.626
																											3.9009	13.8713		14.83	11	14.83	7	14.83	10	14.83	9	14.83	8	48.64	6		132.54	0.18745	132.54	0.1275	132.54	0.14551	132.54
																											3.90691	13.8927		14.84	6	14.84	10	14.84	4	14.84	5.5	14.84	7	48.72	5.33333		133.454	0.18281	133.454	0.12435	133.454	0.14531	133.454
																											3.91291	13.9141		14.85	6	14.85	8	14.85	8	14.85	7.5	14.85	7	48.8	6.33333		134.368	0.18467	134.368	0.12277	134.368	0.15055	134.368
																											3.91892	13.9355		14.86	5	14.86	7	14.86	2	14.86	3.5	14.86	5	48.88	5		135.282	0.18077	135.282	0.12041	135.282	0.14995	135.282
																											3.92492	13.9568		14.87	5	14.87	14	14.87	6	14.87	8.5	14.87	11	48.96	3.66667		136.196	0.18226	136.196	0.12403	136.196	0.14591	136.196
																											3.93093	13.9782		14.88	6	14.88	7	14.88	10	14.88	9.5	14.88	9	49.04	3.66667		137.109	0.18059	137.109	0.12325	137.109	0.15156	137.109
																											3.93694	13.9996		14.89	4	14.89	10	14.89	6	14.89	6.5	14.89	7	49.12	4.33333		138.022	0.17966	138.022	0.12088	138.022	0.14793	138.022
																											3.94294	14.021		14.9	9	14.9	8	14.9	9	14.9	6	14.9	3	49.2	5.66667		138.936	0.18356	138.936	0.12687	138.936	0.1441	138.936
																											3.94895	14.0424		14.91	9	14.91	10	14.91	7	14.91	6.5	14.91	6	49.28	2.66667		139.849	0.17576	139.849	0.1253	139.849	0.15035	139.849
																											3.95495	14.0638		14.92	11	14.92	10	14.92	6	14.92	6.5	14.92	7	49.36	5.33333		140.762	0.17873	140.762	0.12435	140.762	0.15177	140.762
																											3.96096	14.0852		14.93	6	14.93	9	14.93	9	14.93	8.5	14.93	8	49.44	3.66667		141.674	0.18745	141.674	0.12971	141.674	0.15076	141.674
																											3.96697	14.1065		14.94	6	14.94	4	14.94	9	14.94	5.5	14.94	2	49.52	6		142.587	0.19042	142.587	0.13018	142.587	0.1552	142.587
																											3.97297	14.1279		14.95	9	14.95	14	14.95	10	14.95	11	14.95	12	49.6	4		143.499	0.18968	143.499	0.13002	143.499	0.15661	143.499
																											3.97898	14.1493		14.96	7	14.96	10	14.96	11	14.96	9.5	14.96	8	49.68	6		144.411	0.19469	144.411	0.13507	144.411	0.15298	144.411
																											3.98498	14.1707		14.97	5	14.97	11	14.97	6	14.97	7	14.97	8	49.76	4		145.324	0.19024	145.324	0.13239	145.324	0.16811	145.324
																											3.99099	14.1921		14.98	5	14.98	5	14.98	8	14.98	7	14.98	6	49.84	7		146.236	0.20583	146.236	0.14641	146.236	0.1665	146.236
																											3.997	14.2134		14.99	7	14.99	12	14.99	5	14.99	4	14.99	3	49.92	6.66667		147.147	0.22049	147.147	0.15697	147.147	0.18668	147.147
																											4.003	14.2348		15	4	15	8	15	4	15	5.5	15	7	50	5		148.059	0.23255	148.059	0.16501	148.059	0.18971	148.059
																											4.00901	14.2562		15.01	6	15.01	7	15.01	14	15.01	13	15.01	12	50.08	4.66667		148.971	0.24109	148.971	0.17904	148.971	0.2113	148.971
																											4.01502	14.2776		15.02	4	15.02	8	15.02	10	15.02	8.5	15.02	7	50.16	5.33333		149.882	0.28099	149.882	0.19968	149.882	0.22079	149.882
																											4.02102	14.299		15.03	10	15.03	12	15.03	4	15.03	7.5	15.03	11	50.24	5		150.793	0.31273	150.793	0.23058	150.793	0.25732	150.793
																											4.02703	14.3204		15.04	3	15.04	9	15.04	6	15.04	8	15.04	10	50.32	3.66667		151.704	0.38363	151.704	0.2725	151.704	0.28234	151.704
																											4.03303	14.3417		15.05	8	15.05	7	15.05	8	15.05	5.5	15.05	3	50.4	4.66667		152.615	0.46325	152.615	0.35855	152.615	0.36145	152.615
																											4.03904	14.3631		15.06	9	15.06	9	15.06	10	15.06	8.5	15.06	7	50.48	7		153.526	0.57832	153.526	0.46131	153.526	0.48557	153.526
																											4.04505	14.3845		15.07	11	15.07	10	15.07	7	15.07	8.5	15.07	10	50.56	3.33333		154.437	0.79881	154.437	0.658	154.437	0.71403	154.437
																											4.05105	14.4059		15.08	6	15.08	10	15.08	14	15.08	12	15.08	10	50.64	6.66667		155.347	0.99295	155.347	0.89173	155.347	0.91019	155.347
																											4.05706	14.4273		15.09	8	15.09	10	15.09	8	15.09	8	15.09	8	50.72	3.33333		156.257	1	156.257	1	156.257	1	156.257
																											4.06306	14.4487		15.1	7	15.1	7	15.1	7	15.1	6.5	15.1	6	50.8	3.33333		157.168	0.82702	157.168	0.87486	157.168	0.83451	157.168
																											4.06907	14.4701		15.11	8	15.11	7	15.11	12	15.11	10	15.11	8	50.88	8		158.078	0.59688	158.078	0.62411	158.078	0.58628	158.078
																											4.07508	14.4914		15.12	8	15.12	10	15.12	8	15.12	8.5	15.12	9	50.96	5.33333		158.987	0.45843	158.987	0.42065	158.987	0.41998	158.987
																											4.08108	14.5128		15.13	8	15.13	9	15.13	10	15.13	8	15.13	6	51.04	6		159.897	0.35431	159.897	0.29913	159.897	0.31241	159.897
																											4.08709	14.5342		15.14	11	15.14	7	15.14	6	15.14	7	15.14	8	51.12	4.66667		160.807	0.28953	160.807	0.22884	160.807	0.25853	160.807
																											4.09309	14.5556		15.15	7	15.15	11	15.15	8	15.15	8	15.15	8	51.2	6		161.716	0.24388	161.716	0.19921	161.716	0.21413	161.716
																											4.0991	14.577		15.16	10	15.16	11	15.16	7	15.16	8	15.16	9	51.28	6.66667		162.625	0.21993	162.625	0.18298	162.625	0.19011	162.625
																											4.10511	14.5983		15.17	14	15.17	4	15.17	8	15.17	8.5	15.17	9	51.36	5		163.535	0.21511	163.535	0.15682	163.535	0.18486	163.535
																											4.11111	14.6197		15.18	6	15.18	16	15.18	10	15.18	8.5	15.18	7	51.44	6		164.444	0.21344	164.444	0.14374	164.444	0.17175	164.444
																											4.11712	14.6411		15.19	9	15.19	8	15.19	5	15.19	8.5	15.19	12	51.52	4.33333		165.352	0.19896	165.352	0.14972	165.352	0.17154	165.352
																											4.12312	14.6625		15.2	5	15.2	8	15.2	5	15.2	7.5	15.2	10	51.6	5.66667		166.261	0.19432	166.261	0.13586	166.261	0.16791	166.261
																											4.12913	14.6839		15.21	11	15.21	7	15.21	10	15.21	9.5	15.21	9	51.68	7		167.17	0.18782	167.17	0.1316	167.17	0.15358	167.17
																											4.13514	14.7053		15.22	6	15.22	6	15.22	5	15.22	6.5	15.22	8	51.76	7		168.078	0.19432	168.078	0.12766	168.078	0.15177	168.078
																											4.14114	14.7266		15.23	8	15.23	11	15.23	4	15.23	6	15.23	8	51.84	10		168.986	0.18281	168.986	0.12766	168.986	0.15439	168.986
																											4.14715	14.748		15.24	11	15.24	10	15.24	17	15.24	14	15.24	11	51.92	8		169.894	0.18151	169.894	0.11915	169.894	0.1443	169.894
																											4.15315	14.7694		15.25	7	15.25	11	15.25	10	15.25	7	15.25	4	52	10		170.802	0.18523	170.802	0.12183	170.802	0.14955	170.802
																											4.15916	14.7908		15.26	4	15.26	7	15.26	8	15.26	8	15.26	8	52.08	15.6667		171.71	0.17836	171.71	0.12214	171.71	0.14026	171.71
																											4.16517	14.8122		15.27	4	15.27	11	15.27	5	15.27	5.5	15.27	6	52.16	22		172.618	0.17428	172.618	0.12151	172.618	0.14612	172.618
																											4.17117	14.8336		15.28	10	15.28	9	15.28	8	15.28	8.5	15.28	9	52.24	56		173.525	0.17762	173.525	0.11852	173.525	0.14188	173.525
																											4.17718	14.855		15.29	8	15.29	11	15.29	6	15.29	6	15.29	6	52.32	127.667		174.433	0.16871	174.433	0.11726	174.433	0.14349	174.433
																											4.18318	14.8763		15.3	7	15.3	16	15.3	9	15.3	9	15.3	9	52.4	172		175.34	0.17613	175.34	0.11537	175.34	0.14692	175.34
																											4.18919	14.8977		15.31	12	15.31	9	15.31	8	15.31	7.5	15.31	7	52.48	162		176.247	0.17149	176.247	0.11568	176.247	0.14309	176.247
																											4.1952	14.9191		15.32	8	15.32	6	15.32	6	15.32	7.5	15.32	9	52.56	118		177.154	0.16685	177.154	0.11348	177.154	0.13865	177.154
																											4.2012	14.9405		15.33	10	15.33	5	15.33	6	15.33	5.5	15.33	5	52.64	61.3333		178.06	0.17446	178.06	0.11647	178.06	0.13764	178.06
																											4.20721	14.9619		15.34	8	15.34	16	15.34	12	15.34	13	15.34	14	52.72	21.3333		178.967	0.16592	178.967	0.11143	178.967	0.14026	178.967
																											4.21321	14.9832		15.35	9	15.35	11	15.35	6	15.35	9	15.35	12	52.8	14		179.874	0.16722	179.874	0.11584	179.874	0.13259	179.874
																											4.21922	15.0046		15.36	7	15.36	7	15.36	10	15.36	9	15.36	8	52.88	7		180.78	0.16759	180.78	0.11001	180.78	0.13764	180.78
																											4.22523	15.026		15.37	7	15.37	7	15.37	3	15.37	5	15.37	7	52.96	5		181.686	0.16518	181.686	0.11269	181.686	0.13724	181.686
																											4.23123	15.0474		15.38	10	15.38	7	15.38	13	15.38	6.5	15.38	0	53.04	7.66667		182.592	0.16184	182.592	0.11379	182.592	0.13865	182.592
																											4.23724	15.0688		15.39	11	15.39	10	15.39	6	15.39	6	15.39	6	53.12	4.66667		183.498	0.16444	183.498	0.11048	183.498	0.13905	183.498
																											4.24324	15.0902		15.4	6	15.4	9	15.4	9	15.4	9.5	15.4	10	53.2	7.33333		184.404	0.16073	184.404	0.11395	184.404	0.13703	184.404
																											4.24925	15.1115		15.41	11	15.41	0	15.41	10	15.41	7.5	15.41	5	53.28	6.33333		185.309	0.165	185.309	0.10875	185.309	0.13663	185.309
																											4.25526	15.1329		15.42	9	15.42	5	15.42	14	15.42	10.5	15.42	7	53.36	6.66667		186.215	0.16704	186.215	0.10827	186.215	0.13461	186.215
																											4.26126	15.1543		15.43	8	15.43	11	15.43	6	15.43	6	15.43	6	53.44	6.66667		187.12	0.15869	187.12	0.10827	187.12	0.13986	187.12
																											4.26727	15.1757		15.44	9	15.44	6	15.44	3	15.44	9	15.44	15	53.52	6		188.025	0.1598	188.025	0.10654	188.025	0.13663	188.025
																											4.27327	15.1971		15.45	14	15.45	7	15.45	6	15.45	6.5	15.45	7	53.6	6.33333		188.93	0.15664	188.93	0.11568	188.93	0.13179	188.93
																											4.27928	15.2185		15.46	9	15.46	8	15.46	5	15.46	7.5	15.46	10	53.68	5		189.835	0.15869	189.835	0.11111	189.835	0.13158	189.835
																											4.28529	15.2399		15.47	12	15.47	12	15.47	14	15.47	12.5	15.47	11	53.76	6.33333		190.739	0.15609	190.739	0.10875	190.739	0.1328	190.739
																											4.29129	15.2612		15.48	8	15.48	14	15.48	8	15.48	7.5	15.48	7	53.84	4		191.644	0.1624	191.644	0.10827	191.644	0.13602	191.644
																											4.2973	15.2826		15.49	10	15.49	11	15.49	3	15.49	5.5	15.49	8	53.92	5.33333		192.548	0.15256	192.548	0.11017	192.548	0.1328	192.548
																											4.3033	15.304		15.5	11	15.5	11	15.5	9	15.5	8	15.5	7	54	7		193.452	0.15776	193.452	0.11111	193.452	0.13764	193.452
																											4.30931	15.3254		15.51	6	15.51	5	15.51	11	15.51	10.5	15.51	10	54.08	4.66667		194.357	0.16091	194.357	0.11001	194.357	0.13138	194.357
																											4.31532	15.3468		15.52	5	15.52	8	15.52	4	15.52	5.5	15.52	7	54.16	3.66667		195.26	0.16277	195.26	0.11032	195.26	0.1328	195.26
																											4.32132	15.3681		15.53	6	15.53	7	15.53	10	15.53	12	15.53	14	54.24	5.66667		196.164	0.16407	196.164	0.10954	196.164	0.13502	196.164
																											4.32733	15.3895		15.54	10	15.54	7	15.54	9	15.54	10.5	15.54	12	54.32	5.66667		197.068	0.1533	197.068	0.10843	197.068	0.13502	197.068
																											4.33333	15.4109		15.55	10	15.55	10	15.55	11	15.55	10	15.55	9	54.4	4.33333		197.971	0.15906	197.971	0.10796	197.971	0.1328	197.971
																											4.33934	15.4323		15.56	9	15.56	13	15.56	8	15.56	8.5	15.56	9	54.48	5		198.875	0.15702	198.875	0.10954	198.875	0.13925	198.875
																											4.34535	15.4537		15.57	11	15.57	12	15.57	9	15.57	9.5	15.57	10	54.56	2.33333		199.778	0.16333	199.778	0.10796	199.778	0.13542	199.778
																											4.35135	15.4751		15.58	17	15.58	11	15.58	12	15.58	11.5	15.58	11	54.64	6.66667		200.681	0.15924	200.681	0.11253	200.681	0.13623	200.681
																											4.35736	15.4964		15.59	6	15.59	16	15.59	8	15.59	10.5	15.59	13	54.72	4.66667		201.584	0.15479	201.584	0.11048	201.584	0.13481	201.584
																											4.36336	15.5178		15.6	9	15.6	17	15.6	5	15.6	4	15.6	3	54.8	5		202.487	0.16091	202.487	0.1108	202.487	0.13703	202.487
																											4.36937	15.5392		15.61	7	15.61	9	15.61	10	15.61	10	15.61	10	54.88	3		203.389	0.15442	203.389	0.10481	203.389	0.13481	203.389
																											4.37538	15.5606		15.62	8	15.62	10	15.62	6	15.62	4.5	15.62	3	54.96	6.66667		204.292	0.15535	204.292	0.1119	204.292	0.13502	204.292
																											4.38138	15.582		15.63	6	15.63	14	15.63	8	15.63	8.5	15.63	9	55.04	8		205.194	0.15609	205.194	0.10812	205.194	0.13623	205.194
																											4.38739	15.6034		15.64	11	15.64	10	15.64	10	15.64	8	15.64	6	55.12	4.33333		206.096	0.15887	206.096	0.10985	206.096	0.13502	206.096
																											4.39339	15.6248		15.65	13	15.65	8	15.65	9	15.65	10	15.65	11	55.2	5.66667		206.998	0.1559	206.998	0.1119	206.998	0.13421	206.998
																											4.3994	15.6461		15.66	11	15.66	11	15.66	10	15.66	11	15.66	12	55.28	4		207.9	0.15071	207.9	0.10938	207.9	0.13643	207.9
																											4.40541	15.6675		15.67	6	15.67	13	15.67	18	15.67	14.5	15.67	11	55.36	3.66667		208.802	0.1533	208.802	0.10591	208.802	0.14067	208.802
																											4.41141	15.6889		15.68	13	15.68	5	15.68	9	15.68	9.5	15.68	10	55.44	7		209.703	0.15572	209.703	0.11206	209.703	0.13542	209.703
																											4.41742	15.7103		15.69	10	15.69	10	15.69	9	15.69	6.5	15.69	4	55.52	5		210.605	0.16091	210.605	0.10875	210.605	0.13502	210.605
																											4.42342	15.7317		15.7	15	15.7	11	15.7	12	15.7	13.5	15.7	15	55.6	5.33333		211.506	0.1624	211.506	0.11348	211.506	0.13663	211.506
																											4.42943	15.753		15.71	7	15.71	10	15.71	3	15.71	5.5	15.71	8	55.68	5		212.407	0.1663	212.407	0.10906	212.407	0.13966	212.407
																											4.43544	15.7744		15.72	6	15.72	10	15.72	5	15.72	6.5	15.72	8	55.76	4.33333		213.308	0.1598	213.308	0.11253	213.308	0.14349	213.308
																											4.44144	15.7958		15.73	13	15.73	9	15.73	10	15.73	10	15.73	10	55.84	4.66667		214.209	0.17019	214.209	0.11332	214.209	0.13744	214.209
																											4.44745	15.8172		15.74	12	15.74	9	15.74	6	15.74	7	15.74	8	55.92	6		215.109	0.16054	215.109	0.10764	215.109	0.13703	215.109
																											4.45345	15.8386		15.75	6	15.75	14	15.75	6	15.75	6.5	15.75	7	56	3.33333		216.01	0.16889	216.01	0.11095	216.01	0.13845	216.01
																											4.45946	15.86		15.76	14	15.76	9	15.76	6	15.76	6	15.76	6	56.08	6.33333		216.91	0.16295	216.91	0.11411	216.91	0.13623	216.91
																											4.46547	15.8814		15.77	8	15.77	9	15.77	10	15.77	7	15.77	4	56.16	4		217.81	0.1546	217.81	0.116	217.81	0.13764	217.81
																											4.47147	15.9027		15.78	7	15.78	13	15.78	3	15.78	4.5	15.78	6	56.24	6		218.711	0.1598	218.711	0.1108	218.711	0.1334	218.711
																											4.47748	15.9241		15.79	13	15.79	10	15.79	5	15.79	5	15.79	5	56.32	6		219.61	0.16333	219.61	0.11284	219.61	0.13502	219.61
																											4.48348	15.9455		15.8	11	15.8	6	15.8	9	15.8	7.5	15.8	6	56.4	5		220.51	0.16425	220.51	0.10859	220.51	0.14127	220.51
																											4.48949	15.9669		15.81	8	15.81	9	15.81	7	15.81	10.5	15.81	14	56.48	7.33333		221.41	0.15572	221.41	0.11237	221.41	0.13804	221.41
																											4.4955	15.9883		15.82	9	15.82	16	15.82	5	15.82	5	15.82	5	56.56	6		222.309	0.16147	222.309	0.10906	222.309	0.13905	222.309
																											4.5015	16.0097		15.83	11	15.83	7	15.83	7	15.83	8	15.83	9	56.64	4.33333		223.209	0.15869	223.209	0.11143	223.209	0.13845	223.209
																											4.50751	16.031		15.84	11	15.84	15	15.84	7	15.84	8.5	15.84	10	56.72	6		224.108	0.16073	224.108	0.11237	224.108	0.1332	224.108
																											4.51351	16.0524		15.85	6	15.85	6	15.85	11	15.85	9.5	15.85	8	56.8	5.33333		225.007	0.16203	225.007	0.11316	225.007	0.13885	225.007
																											4.51952	16.0738		15.86	8	15.86	11	15.86	10	15.86	9.5	15.86	9	56.88	5.66667		225.906	0.16518	225.906	0.10985	225.906	0.13845	225.906
																											4.52553	16.0952		15.87	12	15.87	9	15.87	6	15.87	8.5	15.87	11	56.96	2.66667		226.805	0.16704	226.805	0.11269	226.805	0.13905	226.805
																											4.53153	16.1166		15.88	10	15.88	13	15.88	11	15.88	9.5	15.88	8	57.04	5.66667		227.703	0.16221	227.703	0.11269	227.703	0.13824	227.703
																											4.53754	16.138		15.89	5	15.89	14	15.89	10	15.89	13.5	15.89	17	57.12	4.66667		228.602	0.15405	228.602	0.11505	228.602	0.13925	228.602
																											4.54354	16.1593		15.9	5	15.9	12	15.9	14	15.9	12.5	15.9	11	57.2	5.33333		229.5	0.16203	229.5	0.11458	229.5	0.13481	229.5
																											4.54955	16.1807		15.91	12	15.91	4	15.91	14	15.91	11	15.91	8	57.28	4.66667		230.398	0.15794	230.398	0.11348	230.398	0.14208	230.398
																											4.55556	16.2021		15.92	12	15.92	12	15.92	5	15.92	7.5	15.92	10	57.36	5		231.296	0.16277	231.296	0.11237	231.296	0.13481	231.296
																											4.56156	16.2235		15.93	9	15.93	9	15.93	8	15.93	8	15.93	8	57.44	4.66667		232.194	0.16128	232.194	0.10985	232.194	0.14147	232.194
																											4.56757	16.2449		15.94	2	15.94	12	15.94	11	15.94	9	15.94	7	57.52	5		233.092	0.15887	233.092	0.11111	233.092	0.13764	233.092
																											4.57357	16.2663		15.95	11	15.95	11	15.95	11	15.95	9	15.95	7	57.6	5		233.989	0.16481	233.989	0.11095	233.989	0.14026	233.989
																											4.57958	16.2876		15.96	6	15.96	4	15.96	9	15.96	8	15.96	7	57.68	5.66667		234.887	0.17353	234.887	0.11174	234.887	0.1332	234.887
																											4.58559	16.309		15.97	6	15.97	10	15.97	11	15.97	11.5	15.97	12	57.76	5.33333		235.784	0.16759	235.784	0.11694	235.784	0.14006	235.784
																											4.59159	16.3304		15.98	10	15.98	8	15.98	17	15.98	13.5	15.98	10	57.84	3.66667		236.681	0.16388	236.681	0.11757	236.681	0.14006	236.681
																											4.5976	16.3518		15.99	5	15.99	16	15.99	13	15.99	14.5	15.99	16	57.92	3.66667		237.578	0.1572	237.578	0.11537	237.578	0.13219	237.578
																											4.6036	16.3732		16	10	16	10	16	9	16	14.5	16	20	58	6		238.475	0.15794	238.475	0.11946	238.475	0.14006	238.475
																											4.60961	16.3946		16.01	10	16.01	12	16.01	10	16.01	7.5	16.01	5	58.08	3.66667		239.371	0.15757	239.371	0.11552	239.371	0.13421	239.371
																											4.61562	16.4159		16.02	9	16.02	5	16.02	14	16.02	13.5	16.02	13	58.16	3.66667		240.268	0.15015	240.268	0.11158	240.268	0.13481	240.268
																											4.62162	16.4373		16.03	6	16.03	13	16.03	10	16.03	11.5	16.03	13	58.24	3		241.164	0.15646	241.164	0.11363	241.164	0.13562	241.164
																											4.62763	16.4587		16.04	6	16.04	10	16.04	11	16.04	10.5	16.04	10	58.32	4.66667		242.061	0.15999	242.061	0.1108	242.061	0.14067	242.061
																											4.63363	16.4801		16.05	16	16.05	14	16.05	10	16.05	12	16.05	14	58.4	5		242.957	0.16537	242.957	0.11316	242.957	0.13804	242.957
																											4.63964	16.5015		16.06	10	16.06	14	16.06	12	16.06	14.5	16.06	17	58.48	4.66667		243.853	0.16295	243.853	0.11379	243.853	0.13845	243.853
																											4.64565	16.5229		16.07	9	16.07	13	16.07	5	16.07	12	16.07	19	58.56	4.33333		244.748	0.16685	244.748	0.11158	244.748	0.13824	244.748
																											4.65165	16.5442		16.08	12	16.08	14	16.08	8	16.08	10	16.08	12	58.64	4.66667		245.644	0.16128	245.644	0.11237	245.644	0.13683	245.644
																											4.65766	16.5656		16.09	8	16.09	12	16.09	10	16.09	11	16.09	12	58.72	6.66667		246.54	0.16407	246.54	0.11253	246.54	0.13239	246.54
																											4.66366	16.587		16.1	10	16.1	17	16.1	14	16.1	14.5	16.1	15	58.8	4.66667		247.435	0.16518	247.435	0.10859	247.435	0.1334	247.435
																											4.66967	16.6084		16.11	11	16.11	18	16.11	13	16.11	16.5	16.11	20	58.88	5		248.33	0.16017	248.33	0.11158	248.33	0.13986	248.33
																											4.67568	16.6298		16.12	10	16.12	19	16.12	10	16.12	13.5	16.12	17	58.96	4.66667		249.225	0.1637	249.225	0.10701	249.225	0.14026	249.225
																											4.68168	16.6512		16.13	12	16.13	20	16.13	13	16.13	11.5	16.13	10	59.04	5		250.12	0.16964	250.12	0.10938	250.12	0.13522	250.12
																											4.68769	16.6725		16.14	10	16.14	18	16.14	12	16.14	10	16.14	8	59.12	4.33333		251.015	0.16054	251.015	0.11064	251.015	0.13784	251.015
																											4.69369	16.6939		16.15	12	16.15	13	16.15	19	16.15	17.5	16.15	16	59.2	3.66667		251.909	0.16166	251.909	0.11316	251.909	0.13522	251.909
																											4.6997	16.7153		16.16	21	16.16	16	16.16	7	16.16	9.5	16.16	12	59.28	5.66667		252.804	0.16537	252.804	0.11237	252.804	0.13219	252.804
																											4.70571	16.7367		16.17	9	16.17	15	16.17	15	16.17	16.5	16.17	18	59.36	4.66667		253.698	0.15664	253.698	0.10686	253.698	0.13461	253.698
																											4.71171	16.7581		16.18	13	16.18	21	16.18	11	16.18	11	16.18	11	59.44	4.66667		254.592	0.15479	254.592	0.10969	254.592	0.13623	254.592
																											4.71772	16.7795		16.19	11	16.19	19	16.19	17	16.19	15.5	16.19	14	59.52	6.66667		255.486	0.16574	255.486	0.11174	255.486	0.1334	255.486
																											4.72372	16.8008		16.2	16	16.2	17	16.2	8	16.2	10.5	16.2	13	59.6	2.66667		256.38	0.15961	256.38	0.11174	256.38	0.13602	256.38
																											4.72973	16.8222		16.21	11	16.21	14	16.21	9	16.21	12.5	16.21	16	59.68	4.66667		257.274	0.15627	257.274	0.11395	257.274	0.13118	257.274
																											4.73574	16.8436		16.22	11	16.22	20	16.22	12	16.22	12.5	16.22	13	59.76	5		258.168	0.15497	258.168	0.10733	258.168	0.1336	258.168
																											4.74174	16.865		16.23	16	16.23	14	16.23	13	16.23	12	16.23	11	59.84	7.33333		259.061	0.15683	259.061	0.10938	259.061	0.13259	259.061
																											4.74775	16.8864		16.24	17	16.24	14	16.24	13	16.24	15	16.24	17	59.92	4		259.954	0.16295	259.954	0.11048	259.954	0.13885	259.954
																											4.75375	16.9078		16.25	23	16.25	20	16.25	11	16.25	18.5	16.25	26	60	5.66667		260.847	0.16407	260.847	0.1108	260.847	0.13522	260.847
																											4.75976	16.9291		16.26	16	16.26	18	16.26	13	16.26	10	16.26	7	60.08	4.66667		261.74	0.16481	261.74	0.11158	261.74	0.13401	261.74
																											4.76577	16.9505		16.27	15	16.27	12	16.27	20	16.27	15	16.27	10	60.16	6.66667		262.633	0.16314	262.633	0.11111	262.633	0.13522	262.633
																											4.77177	16.9719		16.28	22	16.28	16	16.28	13	16.28	13	16.28	13	60.24	3		263.526	0.16704	263.526	0.1108	263.526	0.1338	263.526
																											4.77778	16.9933		16.29	20	16.29	17	16.29	14	16.29	15.5	16.29	17	60.32	5.66667		264.419	0.15312	264.419	0.10749	264.419	0.13602	264.419
																											4.78378	17.0147		16.3	18	16.3	12	16.3	12	16.3	15.5	16.3	19	60.4	4.66667		265.311	0.16388	265.311	0.1108	265.311	0.13401	265.311
																											4.78979	17.0361		16.31	21	16.31	13	16.31	14	16.31	15	16.31	16	60.48	4.33333		266.203	0.16166	266.203	0.11048	266.203	0.13158	266.203
																											4.7958	17.0574		16.32	26	16.32	21	16.32	17	16.32	15.5	16.32	14	60.56	5		267.095	0.15924	267.095	0.10954	267.095	0.13401	267.095
																											4.8018	17.0788		16.33	23	16.33	15	16.33	18	16.33	23	16.33	28	60.64	2.66667		267.987	0.15776	267.987	0.11127	267.987	0.13582	267.987
																											4.80781	17.1002		16.34	22	16.34	14	16.34	16	16.34	16	16.34	16	60.72	5		268.879	0.16128	268.879	0.10733	268.879	0.1336	268.879
																											4.81381	17.1216		16.35	27	16.35	12	16.35	21	16.35	22	16.35	23	60.8	7		269.771	0.16444	269.771	0.11064	269.771	0.13239	269.771
																											4.81982	17.143		16.36	23	16.36	14	16.36	18	16.36	17	16.36	16	60.88	5		270.662	0.16759	270.662	0.10701	270.662	0.14067	270.662
																											4.82583	17.1644		16.37	22	16.37	17	16.37	20	16.37	19.5	16.37	19	60.96	5.66667		271.554	0.16425	271.554	0.11174	271.554	0.13683	271.554
																											4.83183	17.1857		16.38	22	16.38	14	16.38	14	16.38	19.5	16.38	25	61.04	5.33333		272.445	0.15943	272.445	0.11127	272.445	0.13158	272.445
																											4.83784	17.2071		16.39	28	16.39	8	16.39	16	16.39	20	16.39	24	61.12	4		273.336	0.15145	273.336	0.1089	273.336	0.13663	273.336
																											4.84384	17.2285		16.4	24	16.4	14	16.4	27	16.4	21.5	16.4	16	61.2	4		274.227	0.16964	274.227	0.10749	274.227	0.13502	274.227
																											4.84985	17.2499		16.41	25	16.41	23	16.41	13	16.41	21	16.41	29	61.28	6.33333		275.118	0.15924	275.118	0.10922	275.118	0.13582	275.118
																											4.85586	17.2713		16.42	25	16.42	21	16.42	24	16.42	25.5	16.42	27	61.36	4.33333		276.008	0.16407	276.008	0.10938	276.008	0.1332	276.008
																											4.86186	17.2927		16.43	39	16.43	12	16.43	19	16.43	23	16.43	27	61.44	4		276.899	0.16073	276.899	0.10654	276.899	0.13481	276.899
																											4.86787	17.3141		16.44	24	16.44	21	16.44	14	16.44	19	16.44	24	61.52	5.66667		277.789	0.15757	277.789	0.10906	277.789	0.13401	277.789
																											4.87387	17.3354		16.45	27	16.45	19	16.45	21	16.45	22	16.45	23	61.6	3.33333		278.679	0.16128	278.679	0.10812	278.679	0.13623	278.679
																											4.87988	17.3568		16.46	30	16.46	18	16.46	20	16.46	27	16.46	34	61.68	5		279.57	0.15794	279.57	0.11032	279.57	0.13481	279.57
																											4.88589	17.3782		16.47	25	16.47	22	16.47	16	16.47	19	16.47	22	61.76	4.66667		280.459	0.16221	280.459	0.1089	280.459	0.13118	280.459
																											4.89189	17.3996		16.48	38	16.48	24	16.48	15	16.48	22.5	16.48	30	61.84	3.33333		281.349	0.16314	281.349	0.11032	281.349	0.13199	281.349
																											4.8979	17.421		16.49	46	16.49	25	16.49	21	16.49	29	16.49	37	61.92	4.33333		282.239	0.16258	282.239	0.10827	282.239	0.13542	282.239
																											4.9039	17.4424		16.5	31	16.5	26	16.5	17	16.5	20.5	16.5	24	62	6.66667		283.128	0.17205	283.128	0.10859	283.128	0.13744	283.128
																											4.90991	17.4637		16.51	28	16.51	35	16.51	16	16.51	22	16.51	28	62.08	7		284.018	0.16203	284.018	0.10969	284.018	0.13824	284.018
																											4.91592	17.4851		16.52	28	16.52	27	16.52	8	16.52	15.5	16.52	23	62.16	6		284.907	0.15999	284.907	0.10985	284.907	0.14087	284.907
																											4.92192	17.5065		16.53	40	16.53	45	16.53	24	16.53	21.5	16.53	19	62.24	5		285.796	0.15831	285.796	0.11332	285.796	0.13784	285.796
																											4.92793	17.5279		16.54	38	16.54	40	16.54	12	16.54	22.5	16.54	33	62.32	4.66667		286.685	0.15609	286.685	0.11048	286.685	0.13966	286.685
																											4.93393	17.5493		16.55	36	16.55	43	16.55	24	16.55	25.5	16.55	27	62.4	4.66667		287.573	0.15943	287.573	0.10812	287.573	0.13421	287.573
																											4.93994	17.5707		16.56	44	16.56	58	16.56	15	16.56	18.5	16.56	22	62.48	5		288.462	0.1663	288.462	0.10717	288.462	0.13502	288.462
																											4.94595	17.592		16.57	42	16.57	63	16.57	25	16.57	27	16.57	29	62.56	4.66667		289.35	0.16388	289.35	0.10954	289.35	0.13582	289.35
																											4.95195	17.6134		16.58	38	16.58	55	16.58	22	16.58	28	16.58	34	62.64	4.33333		290.239	0.16166	290.239	0.1108	290.239	0.13259	290.239
																											4.95796	17.6348		16.59	49	16.59	65	16.59	28	16.59	32	16.59	36	62.72	8		291.127	0.16574	291.127	0.10827	291.127	0.13582	291.127
																											4.96396	17.6562		16.6	45	16.6	82	16.6	31	16.6	32	16.6	33	62.8	4.66667		292.015	0.165	292.015	0.1119	292.015	0.13885	292.015
																											4.96997	17.6776		16.61	37	16.61	72	16.61	40	16.61	41.5	16.61	43	62.88	4.66667		292.903	0.15906	292.903	0.11284	292.903	0.13784	292.903
																											4.97598	17.6989		16.62	43	16.62	91	16.62	29	16.62	34.5	16.62	40	62.96	5		293.791	0.15831	293.791	0.10875	293.791	0.13219	293.791
																											4.98198	17.7203		16.63	41	16.63	85	16.63	35	16.63	40.5	16.63	46	63.04	3.66667		294.678	0.15627	294.678	0.10717	294.678	0.13421	294.678
																											4.98799	17.7417		16.64	49	16.64	83	16.64	50	16.64	57	16.64	64	63.12	4.33333		295.565	0.16147	295.565	0.10827	295.565	0.13542	295.565
																											4.99399	17.7631		16.65	43	16.65	109	16.65	50	16.65	66.5	16.65	83	63.2	4.33333		296.453	0.1663	296.453	0.10985	296.453	0.13562	296.453
																											5	17.7845		16.66	43	16.66	125	16.66	60	16.66	73.5	16.66	87	63.28	3		297.34	0.15776	297.34	0.11017	297.34	0.13703	297.34
																											5.00601	17.8059		16.67	51	16.67	109	16.67	92	16.67	92.5	16.67	93	63.36	4.33333		298.227	0.15219	298.227	0.11127	298.227	0.14147	298.227
																											5.01201	17.8272		16.68	59	16.68	108	16.68	71	16.68	85	16.68	99	63.44	6.33333		299.114	0.15943	299.114	0.11017	299.114	0.13623	299.114
																											5.01802	17.8486		16.69	54	16.69	117	16.69	85	16.69	100	16.69	115	63.52	6.33333		300	0.16258	300	0.10875	300	0.13804	300
																											5.02402	17.87		16.7	41	16.7	138	16.7	104	16.7	117	16.7	130	63.6	5.66667		300.887	0.16054	300.887	0.10906	300.887	0.13744	300.887
																											5.03003	17.8914		16.71	54	16.71	141	16.71	111	16.71	129	16.71	147	63.68	6.33333		301.773	0.16258	301.773	0.11048	301.773	0.13582	301.773
																											5.03604	17.9128		16.72	44	16.72	132	16.72	123	16.72	154.5	16.72	186	63.76	2.66667		302.66	0.16463	302.66	0.11158	302.66	0.14188	302.66
																											5.04204	17.9342		16.73	41	16.73	177	16.73	137	16.73	165.5	16.73	194	63.84	6		303.546	0.16073	303.546	0.11931	303.546	0.14188	303.546
																											5.04805	17.9555		16.74	48	16.74	153	16.74	149	16.74	189	16.74	229	63.92	3.66667		304.432	0.1637	304.432	0.116	304.432	0.14168	304.432
																											5.05405	17.9769		16.75	51	16.75	169	16.75	149	16.75	192.5	16.75	236	64	6.33333		305.317	0.17539	305.317	0.11773	305.317	0.14349	305.317
																											5.06006	17.9983		16.76	47	16.76	157	16.76	173	16.76	219.5	16.76	266	64.08	6		306.203	0.15776	306.203	0.11915	306.203	0.14329	306.203
																											5.06607	18.0197		16.77	44	16.77	172	16.77	179	16.77	219	16.77	259	64.16	5		307.089	0.16203	307.089	0.116	307.089	0.14793	307.089
																											5.07207	18.0411		16.78	45	16.78	192	16.78	197	16.78	252.5	16.78	308	64.24	5		307.974	0.16537	307.974	0.11505	307.974	0.14712	307.974
																											5.07808	18.0625		16.79	51	16.79	175	16.79	202	16.79	266	16.79	330	64.32	6		308.859	0.16704	308.859	0.11221	308.859	0.14712	308.859
																											5.08408	18.0839		16.8	41	16.8	165	16.8	211	16.8	284.5	16.8	358	64.4	6.33333		309.744	0.16759	309.744	0.11458	309.744	0.13925	309.744
																											5.09009	18.1052		16.81	50	16.81	208	16.81	246	16.81	309.5	16.81	373	64.48	8.66667		310.629	0.16815	310.629	0.1119	310.629	0.1439	310.629
																											5.0961	18.1266		16.82	48	16.82	201	16.82	197	16.82	319	16.82	441	64.56	7.33333		311.514	0.1624	311.514	0.1108	311.514	0.14228	311.514
																											5.1021	18.148		16.83	59	16.83	205	16.83	264	16.83	329	16.83	394	64.64	5.33333		312.399	0.17056	312.399	0.11237	312.399	0.13865	312.399
																											5.10811	18.1694		16.84	59	16.84	178	16.84	258	16.84	346.5	16.84	435	64.72	5.33333		313.283	0.16481	313.283	0.11332	313.283	0.13522	313.283
																											5.11411	18.1908		16.85	56	16.85	197	16.85	231	16.85	337.5	16.85	444	64.8	5		314.168	0.15794	314.168	0.11489	314.168	0.14006	314.168
																											5.12012	18.2122		16.86	45	16.86	197	16.86	231	16.86	346	16.86	461	64.88	3.33333		315.052	0.16425	315.052	0.1108	315.052	0.13764	315.052
																											5.12613	18.2335		16.87	50	16.87	174	16.87	265	16.87	361	16.87	457	64.96	4.33333		315.936	0.16852	315.936	0.11048	315.936	0.13401	315.936
																											5.13213	18.2549		16.88	61	16.88	226	16.88	258	16.88	372	16.88	486	65.04	6.33333		316.82	0.16166	316.82	0.11284	316.82	0.13724	316.82
																											5.13814	18.2763		16.89	73	16.89	220	16.89	292	16.89	381.5	16.89	471	65.12	5		317.703	0.17168	317.703	0.11111	317.703	0.13744	317.703
																											5.14414	18.2977		16.9	49	16.9	195	16.9	273	16.9	368.5	16.9	464	65.2	4.66667		318.587	0.1624	318.587	0.10954	318.587	0.13744	318.587
																											5.15015	18.3191		16.91	63	16.91	213	16.91	280	16.91	383	16.91	486	65.28	6.33333		319.471	0.1585	319.471	0.10764	319.471	0.13663	319.471
																											5.15616	18.3405		16.92	45	16.92	208	16.92	267	16.92	386	16.92	505	65.36	5		320.354	0.15702	320.354	0.1078	320.354	0.14107	320.354
																											5.16216	18.3618		16.93	52	16.93	209	16.93	255	16.93	358	16.93	461	65.44	5.66667		321.237	0.15906	321.237	0.10843	321.237	0.13663	321.237
																											5.16817	18.3832		16.94	52	16.94	213	16.94	258	16.94	359.5	16.94	461	65.52	5.33333		322.12	0.16463	322.12	0.11379	322.12	0.13824	322.12
																											5.17417	18.4046		16.95	61	16.95	224	16.95	267	16.95	353.5	16.95	440	65.6	4.33333		323.003	0.16314	323.003	0.11206	323.003	0.13259	323.003
																											5.18018	18.426		16.96	55	16.96	204	16.96	244	16.96	367	16.96	490	65.68	3.66667		323.886	0.15869	323.886	0.10922	323.886	0.1336	323.886
																											5.18619	18.4474		16.97	49	16.97	188	16.97	233	16.97	337.5	16.97	442	65.76	2.66667		324.768	0.16147	324.768	0.11111	324.768	0.13744	324.768
																											5.19219	18.4688		16.98	39	16.98	211	16.98	237	16.98	355	16.98	473	65.84	4		325.651	0.17279	325.651	0.11332	325.651	0.13623	325.651
																											5.1982	18.4901		16.99	68	16.99	212	16.99	230	16.99	326.5	16.99	423	65.92	4		326.533	0.15906	326.533	0.11237	326.533	0.14571	326.533
																											5.2042	18.5115		17	46	17	175	17	225	17	322	17	419	66	5.66667		327.415	0.1624	327.415	0.10875	327.415	0.13986	327.415
																											5.21021	18.5329		17.01	67	17.01	180	17.01	191	17.01	280.5	17.01	370	66.08	6.66667		328.297	0.15813	328.297	0.11001	328.297	0.13623	328.297
																											5.21622	18.5543		17.02	43	17.02	192	17.02	219	17.02	292.5	17.02	366	66.16	5.33333		329.179	0.1624	329.179	0.10717	329.179	0.13824	329.179
																											5.22222	18.5757		17.03	56	17.03	175	17.03	166	17.03	259.5	17.03	353	66.24	4		330.061	0.16314	330.061	0.11253	330.061	0.13461	330.061
																											5.22823	18.597		17.04	44	17.04	184	17.04	188	17.04	257.5	17.04	327	66.32	4		330.942	0.16054	330.942	0.11284	330.942	0.1328	330.942
																											5.23423	18.6184		17.05	52	17.05	146	17.05	182	17.05	242.5	17.05	303	66.4	4.66667		331.824	0.1598	331.824	0.10922	331.824	0.13239	331.824
																											5.24024	18.6398		17.06	55	17.06	143	17.06	185	17.06	233	17.06	281	66.48	5.66667		332.705	0.15479	332.705	0.10686	332.705	0.13683	332.705
																											5.24625	18.6612		17.07	59	17.07	145	17.07	148	17.07	190.5	17.07	233	66.56	5		333.586	0.15497	333.586	0.11095	333.586	0.13441	333.586
																											5.25225	18.6826		17.08	53	17.08	130	17.08	149	17.08	184	17.08	219	66.64	7		334.467	0.16036	334.467	0.10638	334.467	0.13481	334.467
																											5.25826	18.704		17.09	52	17.09	140	17.09	121	17.09	166.5	17.09	212	66.72	7		335.348	0.15887	335.348	0.1108	335.348	0.13522	335.348
																											5.26426	18.7253		17.1	37	17.1	126	17.1	138	17.1	165.5	17.1	193	66.8	5.33333		336.229	0.16871	336.229	0.11017	336.229	0.12936	336.229
																											5.27027	18.7467		17.11	37	17.11	129	17.11	123	17.11	151	17.11	179	66.88	2.66667		337.109	0.16128	337.109	0.10954	337.109	0.13522	337.109
																											5.27628	18.7681		17.12	51	17.12	119	17.12	102	17.12	120	17.12	138	66.96	3		337.99	0.15664	337.99	0.11095	337.99	0.13219	337.99
																											5.28228	18.7895		17.13	38	17.13	113	17.13	99	17.13	105.5	17.13	112	67.04	3.33333		338.87	0.16258	338.87	0.10701	338.87	0.13481	338.87
																											5.28829	18.8109		17.14	45	17.14	99	17.14	94	17.14	103	17.14	112	67.12	5.33333		339.75	0.165	339.75	0.10749	339.75	0.13703	339.75
																											5.29429	18.8323		17.15	45	17.15	99	17.15	83	17.15	92.5	17.15	102	67.2	6.33333		340.63	0.1611	340.63	0.10638	340.63	0.13421	340.63
																											5.3003	18.8537		17.16	36	17.16	91	17.16	70	17.16	77	17.16	84	67.28	6.66667		341.51	0.16073	341.51	0.10843	341.51	0.13138	341.51
																											5.30631	18.875		17.17	44	17.17	101	17.17	57	17.17	64	17.17	71	67.36	6.33333		342.39	0.15275	342.39	0.10812	342.39	0.12977	342.39
																											5.31231	18.8964		17.18	30	17.18	87	17.18	44	17.18	60	17.18	76	67.44	7		343.269	0.17094	343.269	0.10875	343.269	0.13199	343.269
																											5.31832	18.9178		17.19	33	17.19	90	17.19	38	17.19	46.5	17.19	55	67.52	4.33333		344.149	0.165	344.149	0.10796	344.149	0.13461	344.149
																											5.32432	18.9392		17.2	38	17.2	80	17.2	47	17.2	50	17.2	53	67.6	6.66667		345.028	0.15609	345.028	0.1089	345.028	0.1336	345.028
																											5.33033	18.9606		17.21	37	17.21	76	17.21	44	17.21	43.5	17.21	43	67.68	4.66667		345.907	0.16555	345.907	0.10985	345.907	0.13441	345.907
																											5.33634	18.982		17.22	34	17.22	69	17.22	35	17.22	38	17.22	41	67.76	5.33333		346.786	0.16834	346.786	0.10969	346.786	0.13623	346.786
																											5.34234	19.0033		17.23	28	17.23	55	17.23	20	17.23	26	17.23	32	67.84	5.66667		347.665	0.16537	347.665	0.10875	347.665	0.13078	347.665
																											5.34835	19.0247		17.24	40	17.24	62	17.24	22	17.24	25	17.24	28	67.92	5		348.544	0.17168	348.544	0.10969	348.544	0.13179	348.544
																											5.35435	19.0461		17.25	31	17.25	58	17.25	22	17.25	26	17.25	30	68	3		349.422	0.1663	349.422	0.10512	349.422	0.13401	349.422
																											5.36036	19.0675		17.26	34	17.26	49	17.26	20	17.26	27	17.26	34	68.08	3.66667		350.3	0.15887	350.3	0.1078	350.3	0.1328	350.3
																											5.36637	19.0889		17.27	21	17.27	32	17.27	21	17.27	19.5	17.27	18	68.16	3.66667		351.179	0.16295	351.179	0.10559	351.179	0.133	351.179
																											5.37237	19.1103		17.28	28	17.28	47	17.28	15	17.28	19	17.28	23	68.24	4.33333		352.057	0.16147	352.057	0.1067	352.057	0.13623	352.057
																											5.37838	19.1316		17.29	26	17.29	34	17.29	23	17.29	22	17.29	21	68.32	3.66667		352.935	0.1585	352.935	0.10733	352.935	0.13098	352.935
																											5.38438	19.153		17.3	25	17.3	26	17.3	12	17.3	20.5	17.3	29	68.4	4.33333		353.813	0.16017	353.813	0.10607	353.813	0.13179	353.813
																											5.39039	19.1744		17.31	33	17.31	31	17.31	14	17.31	21	17.31	28	68.48	3.66667		354.69	0.1624	354.69	0.11048	354.69	0.13199	354.69
																											5.3964	19.1958		17.32	28	17.32	19	17.32	15	17.32	17.5	17.32	20	68.56	5.33333		355.568	0.16759	355.568	0.10985	355.568	0.13421	355.568
																											5.4024	19.2172		17.33	26	17.33	28	17.33	22	17.33	25	17.33	28	68.64	2.66667		356.445	0.16184	356.445	0.11064	356.445	0.1338	356.445
																											5.40841	19.2386		17.34	29	17.34	27	17.34	12	17.34	18.5	17.34	25	68.72	4.33333		357.322	0.15906	357.322	0.10528	357.322	0.13481	357.322
																											5.41441	19.2599		17.35	34	17.35	19	17.35	16	17.35	19.5	17.35	23	68.8	3.33333		358.199	0.16277	358.199	0.10985	358.199	0.13179	358.199
																											5.42042	19.2813		17.36	23	17.36	18	17.36	12	17.36	16.5	17.36	21	68.88	3.33333		359.076	0.16091	359.076	0.10339	359.076	0.13946	359.076
																											5.42643	19.3027		17.37	19	17.37	18	17.37	22	17.37	21.5	17.37	21	68.96	5		359.953	0.15869	359.953	0.10812	359.953	0.13421	359.953
																											5.43243	19.3241		17.38	20	17.38	21	17.38	11	17.38	17	17.38	23	69.04	4.33333		360.83	0.16889	360.83	0.10717	360.83	0.13582	360.83
																											5.43844	19.3455		17.39	26	17.39	16	17.39	15	17.39	20	17.39	25	69.12	5		361.706	0.16277	361.706	0.1078	361.706	0.1332	361.706
																											5.44444	19.3669		17.4	21	17.4	19	17.4	24	17.4	26	17.4	28	69.2	4.33333		362.583	0.1572	362.583	0.10544	362.583	0.13259	362.583
																											5.45045	19.3882		17.41	24	17.41	13	17.41	16	17.41	23	17.41	30	69.28	4		363.459	0.16704	363.459	0.10717	363.459	0.13421	363.459
																											5.45646	19.4096		17.42	17	17.42	13	17.42	17	17.42	17.5	17.42	18	69.36	4.33333		364.335	0.1611	364.335	0.10796	364.335	0.13784	364.335
																											5.46246	19.431		17.43	21	17.43	12	17.43	11	17.43	17	17.43	23	69.44	7		365.211	0.15999	365.211	0.10938	365.211	0.12957	365.211
																											5.46847	19.4524		17.44	20	17.44	11	17.44	12	17.44	17	17.44	22	69.52	5.66667		366.086	0.1624	366.086	0.10544	366.086	0.1336	366.086
																											5.47447	19.4738		17.45	25	17.45	9	17.45	16	17.45	18	17.45	20	69.6	5.33333		366.962	0.17001	366.962	0.10906	366.962	0.13461	366.962
																											5.48048	19.4952		17.46	17	17.46	16	17.46	13	17.46	16	17.46	19	69.68	3.33333		367.838	0.15943	367.838	0.1089	367.838	0.13542	367.838
																											5.48649	19.5165		17.47	20	17.47	11	17.47	15	17.47	16	17.47	17	69.76	4		368.713	0.16685	368.713	0.10954	368.713	0.13199	368.713
																											5.49249	19.5379		17.48	15	17.48	14	17.48	23	17.48	19	17.48	15	69.84	4.66667		369.588	0.16314	369.588	0.10717	369.588	0.13542	369.588
																											5.4985	19.5593		17.49	13	17.49	13	17.49	13	17.49	13.5	17.49	14	69.92	5.33333		370.463	0.1572	370.463	0.10764	370.463	0.13441	370.463
																											5.5045	19.5807		17.5	28	17.5	10	17.5	13	17.5	15	17.5	17	70	4.66667		371.338	0.15702	371.338	0.10812	371.338	0.13401	371.338
																											5.51051	19.6021		17.51	12	17.51	13	17.51	13	17.51	15.5	17.51	18	70.08	6.33333		372.213	0.15831	372.213	0.10701	372.213	0.13401	372.213
																											5.51652	19.6235		17.52	12	17.52	13	17.52	11	17.52	15	17.52	19	70.16	3		373.087	0.165	373.087	0.10764	373.087	0.13098	373.087
																											5.52252	19.6448		17.53	17	17.53	15	17.53	9	17.53	11.5	17.53	14	70.24	5		373.962	0.15627	373.962	0.10954	373.962	0.13259	373.962
																											5.52853	19.6662		17.54	11	17.54	13	17.54	16	17.54	13	17.54	10	70.32	3.66667		374.836	0.16036	374.836	0.11174	374.836	0.12916	374.836
																											5.53453	19.6876		17.55	11	17.55	16	17.55	12	17.55	13	17.55	14	70.4	4		375.71	0.16741	375.71	0.10764	375.71	0.12896	375.71
																											5.54054	19.709		17.56	13	17.56	19	17.56	14	17.56	13	17.56	12	70.48	3.33333		376.584	0.1572	376.584	0.10623	376.584	0.13158	376.584
																											5.54655	19.7304		17.57	18	17.57	28	17.57	13	17.57	15	17.57	17	70.56	4.33333		377.458	0.1585	377.458	0.10686	377.458	0.13602	377.458
																											5.55255	19.7518		17.58	15	17.58	14	17.58	17	17.58	14	17.58	11	70.64	7.33333		378.332	0.16648	378.332	0.10812	378.332	0.13703	378.332
																											5.55856	19.7731		17.59	8	17.59	16	17.59	14	17.59	14	17.59	14	70.72	5.33333		379.206	0.16463	379.206	0.10496	379.206	0.13562	379.206
																											5.56456	19.7945		17.6	11	17.6	24	17.6	15	17.6	15	17.6	15	70.8	4.33333		380.079	0.15924	380.079	0.10954	380.079	0.13401	380.079
																											5.57057	19.8159		17.61	21	17.61	15	17.61	7	17.61	10.5	17.61	14	70.88	5.66667		380.952	0.15831	380.952	0.10638	380.952	0.13138	380.952
																											5.57658	19.8373		17.62	9	17.62	12	17.62	8	17.62	9	17.62	10	70.96	6		381.826	0.16295	381.826	0.11127	381.826	0.13522	381.826
																											5.58258	19.8587		17.63	7	17.63	16	17.63	17	17.63	14.5	17.63	12	71.04	7.33333		382.699	0.15776	382.699	0.10559	382.699	0.1338	382.699
																											5.58859	19.8801		17.64	17	17.64	17	17.64	11	17.64	12	17.64	13	71.12	5.66667		383.571	0.16815	383.571	0.10638	383.571	0.13219	383.571
																											5.59459	19.9014		17.65	8	17.65	12	17.65	11	17.65	11	17.65	11	71.2	6.33333		384.444	0.16555	384.444	0.11095	384.444	0.13562	384.444
																											5.6006	19.9228		17.66	12	17.66	19	17.66	12	17.66	17	17.66	22	71.28	7.66667		385.317	0.16518	385.317	0.10985	385.317	0.13502	385.317
																											5.60661	19.9442		17.67	5	17.67	16	17.67	15	17.67	14.5	17.67	14	71.36	9		386.189	0.16277	386.189	0.11064	386.189	0.13179	386.189
																											5.61261	19.9656		17.68	8	17.68	11	17.68	18	17.68	15.5	17.68	13	71.44	7		387.062	0.15887	387.062	0.10339	387.062	0.13421	387.062
																											5.61862	19.987		17.69	14	17.69	10	17.69	14	17.69	12.5	17.69	11	71.52	8.33333		387.934	0.15479	387.934	0.10749	387.934	0.12916	387.934
																											5.62462	20.0084		17.7	12	17.7	23	17.7	9	17.7	9.5	17.7	10	71.6	9.66667		388.806	0.16277	388.806	0.10528	388.806	0.13683	388.806
																											5.63063	20.0297		17.71	13	17.71	13	17.71	11	17.71	14.5	17.71	18	71.68	11.3333		389.678	0.16518	389.678	0.10985	389.678	0.13219	389.678
																											5.63664	20.0511		17.72	14	17.72	15	17.72	19	17.72	16.5	17.72	14	71.76	15		390.549	0.16258	390.549	0.10433	390.549	0.13522	390.549
																											5.64264	20.0725		17.73	7	17.73	15	17.73	9	17.73	10	17.73	11	71.84	16.6667		391.421	0.16314	391.421	0.10859	391.421	0.13219	391.421
																											5.64865	20.0939		17.74	7	17.74	19	17.74	15	17.74	13	17.74	11	71.92	28		392.292	0.15256	392.292	0.10528	392.292	0.13118	392.292
																											5.65465	20.1153		17.75	11	17.75	19	17.75	11	17.75	13.5	17.75	16	72	69		393.164	0.16203	393.164	0.1078	393.164	0.133	393.164
																											5.66066	20.1367		17.76	12	17.76	15	17.76	10	17.76	8.5	17.76	7	72.08	134.667		394.035	0.15609	394.035	0.10859	394.035	0.13401	394.035
																											5.66667	20.158		17.77	9	17.77	8	17.77	15	17.77	14.5	17.77	14	72.16	179.333		394.906	0.15423	394.906	0.10307	394.906	0.13562	394.906
																											5.67267	20.1794		17.78	14	17.78	15	17.78	13	17.78	11.5	17.78	10	72.24	200.333		395.777	0.16277	395.777	0.11048	395.777	0.13158	395.777
																											5.67868	20.2008		17.79	9	17.79	10	17.79	16	17.79	14	17.79	12	72.32	155.667		396.647	0.16592	396.647	0.10733	396.647	0.13683	396.647
																											5.68468	20.2222		17.8	11	17.8	10	17.8	7	17.8	9	17.8	11	72.4	87.6667		397.518	0.16444	397.518	0.11048	397.518	0.13522	397.518
																											5.69069	20.2436		17.81	11	17.81	11	17.81	10	17.81	10	17.81	10	72.48	41.6667		398.388	0.17316	398.388	0.10481	398.388	0.13441	398.388
																											5.6967	20.265		17.82	7	17.82	15	17.82	10	17.82	8.5	17.82	7	72.56	23.3333		399.259	0.15924	399.259	0.11017	399.259	0.13643	399.259
																											5.7027	20.2863		17.83	5	17.83	12	17.83	10	17.83	8	17.83	6	72.64	12		400.129	0.1572	400.129	0.10796	400.129	0.13058	400.129
																											5.70871	20.3077		17.84	5	17.84	10	17.84	14	17.84	11	17.84	8	72.72	7.66667		400.999	0.16555	400.999	0.11001	400.999	0.1338	400.999
																											5.71471	20.3291		17.85	9	17.85	13	17.85	8	17.85	8	17.85	8	72.8	9.66667		401.868	0.1663	401.868	0.10922	401.868	0.1328	401.868
																											5.72072	20.3505		17.86	8	17.86	12	17.86	10	17.86	8.5	17.86	7	72.88	9		402.738	0.16388	402.738	0.11442	402.738	0.13502	402.738
																											5.72673	20.3719		17.87	6	17.87	16	17.87	16	17.87	12.5	17.87	9	72.96	5		403.608	0.15572	403.608	0.10812	403.608	0.13199	403.608
																											5.73273	20.3933		17.88	5	17.88	15	17.88	8	17.88	8.5	17.88	9	73.04	4		404.477	0.16667	404.477	0.10827	404.477	0.13058	404.477
																											5.73874	20.4147		17.89	7	17.89	10	17.89	9	17.89	7	17.89	5	73.12	4.66667		405.346	0.16351	405.346	0.10512	405.346	0.12957	405.346
																											5.74474	20.436		17.9	7	17.9	8	17.9	7	17.9	7	17.9	7	73.2	4		406.216	0.15609	406.216	0.10654	406.216	0.13582	406.216
																											5.75075	20.4574		17.91	10	17.91	14	17.91	5	17.91	5	17.91	5	73.28	5.66667		407.085	0.16054	407.085	0.10922	407.085	0.13744	407.085
																											5.75676	20.4788		17.92	15	17.92	6	17.92	12	17.92	12.5	17.92	13	73.36	5.33333		407.953	0.1663	407.953	0.10812	407.953	0.13078	407.953
																											5.76276	20.5002		17.93	11	17.93	9	17.93	14	17.93	13.5	17.93	13	73.44	4.66667		408.822	0.16295	408.822	0.10969	408.822	0.13259	408.822
																											5.76877	20.5216		17.94	7	17.94	6	17.94	11	17.94	11.5	17.94	12	73.52	6.66667		409.691	0.17112	409.691	0.11001	409.691	0.13138	409.691
																											5.77477	20.543		17.95	11	17.95	11	17.95	10	17.95	8	17.95	6	73.6	5.66667		410.559	0.16685	410.559	0.11095	410.559	0.13239	410.559
																											5.78078	20.5643		17.96	12	17.96	12	17.96	16	17.96	11.5	17.96	7	73.68	2.66667		411.427	0.16481	411.427	0.10875	411.427	0.13118	411.427
																											5.78679	20.5857		17.97	7	17.97	13	17.97	13	17.97	12.5	17.97	12	73.76	7		412.295	0.16741	412.295	0.10938	412.295	0.133	412.295
																											5.79279	20.6071		17.98	5	17.98	10	17.98	18	17.98	13	17.98	8	73.84	7.33333		413.163	0.17762	413.163	0.1067	413.163	0.13562	413.163
																											5.7988	20.6285		17.99	8	17.99	11	17.99	16	17.99	12	17.99	8	73.92	4.66667		414.031	0.18226	414.031	0.10843	414.031	0.13118	414.031
																											5.8048	20.6499		18	6	18	10	18	10	18	8.5	18	7	74	5		414.899	0.18523	414.899	0.11237	414.899	0.14147	414.899
																											5.81081	20.6713		18.01	9	18.01	11	18.01	11	18.01	11	18.01	11	74.08	2.33333		415.766	0.18096	415.766	0.11032	415.766	0.13946	415.766
																											5.81682	20.6926		18.02	6	18.02	9	18.02	14	18.02	10	18.02	6	74.16	4.66667		416.634	0.18059	416.634	0.1089	416.634	0.12916	416.634
																											5.82282	20.714		18.03	7	18.03	12	18.03	15	18.03	13	18.03	11	74.24	4.66667		417.501	0.183	417.501	0.11158	417.501	0.14026	417.501
																											5.82883	20.7354		18.04	10	18.04	6	18.04	6	18.04	9	18.04	12	74.32	5.33333		418.368	0.16964	418.368	0.1078	418.368	0.13522	418.368
																											5.83483	20.7568		18.05	11	18.05	10	18.05	7	18.05	7	18.05	7	74.4	7.33333		419.235	0.17205	419.235	0.10654	419.235	0.13582	419.235
																											5.84084	20.7782		18.06	7	18.06	17	18.06	8	18.06	8	18.06	8	74.48	6		420.102	0.17094	420.102	0.10749	420.102	0.13421	420.102
																											5.84685	20.7995		18.07	9	18.07	20	18.07	10	18.07	10	18.07	10	74.56	7		420.969	0.16982	420.969	0.10607	420.969	0.13623	420.969
																											5.85285	20.8209		18.08	5	18.08	8	18.08	11	18.08	15.5	18.08	20	74.64	1		421.835	0.16333	421.835	0.11206	421.835	0.13158	421.835
																											5.85886	20.8423		18.09	9	18.09	14	18.09	6	18.09	9	18.09	12	74.72	4.66667		422.702	0.1598	422.702	0.10686	422.702	0.12957	422.702
																											5.86486	20.8637		18.1	7	18.1	10	18.1	16	18.1	12	18.1	8	74.8	4.33333		423.568	0.16815	423.568	0.10875	423.568	0.13259	423.568
																											5.87087	20.8851		18.11	14	18.11	7	18.11	9	18.11	10	18.11	11	74.88	4.33333		424.434	0.16852	424.434	0.10938	424.434	0.13219	424.434
																											5.87688	20.9065		18.12	20	18.12	6	18.12	8	18.12	7.5	18.12	7	74.96	2		425.3	0.16221	425.3	0.11095	425.3	0.12997	425.3
																											5.88288	20.9278		18.13	14	18.13	10	18.13	4	18.13	8	18.13	12	75.04	3		426.166	0.15349	426.166	0.10559	426.166	0.13259	426.166
																											5.88889	20.9492		18.14	5	18.14	15	18.14	7	18.14	9.5	18.14	12	75.12	6		427.031	0.15943	427.031	0.10843	427.031	0.13219	427.031
																											5.89489	20.9706		18.15	12	18.15	14	18.15	12	18.15	11.5	18.15	11	75.2	2.33333		427.897	0.165	427.897	0.11032	427.897	0.13623	427.897
																											5.9009	20.992		18.16	5	18.16	9	18.16	9	18.16	9.5	18.16	10	75.28	6.33333		428.762	0.16425	428.762	0.10875	428.762	0.13623	428.762
																											5.90691	21.0134		18.17	15	18.17	8	18.17	12	18.17	10	18.17	8	75.36	5.33333		429.627	0.16871	429.627	0.10954	429.627	0.13158	429.627
																											5.91291	21.0348		18.18	10	18.18	9	18.18	9	18.18	8	18.18	7	75.44	3		430.493	0.165	430.493	0.10733	430.493	0.1332	430.493
																											5.91892	21.0561		18.19	13	18.19	8	18.19	7	18.19	9	18.19	11	75.52	4		431.358	0.16537	431.358	0.11158	431.358	0.12856	431.358
																											5.92492	21.0775		18.2	13	18.2	6	18.2	6	18.2	10.5	18.2	15	75.6	6.66667		432.222	0.16667	432.222	0.1108	432.222	0.13078	432.222
																											5.93093	21.0989		18.21	13	18.21	7	18.21	14	18.21	11.5	18.21	9	75.68	3.33333		433.087	0.16555	433.087	0.10938	433.087	0.13542	433.087
																											5.93694	21.1203		18.22	11	18.22	6	18.22	9	18.22	8.5	18.22	8	75.76	4		433.952	0.16834	433.952	0.1067	433.952	0.1332	433.952
																											5.94294	21.1417		18.23	15	18.23	15	18.23	9	18.23	8	18.23	7	75.84	4		434.816	0.16685	434.816	0.10591	434.816	0.13017	434.816
																											5.94895	21.1631		18.24	12	18.24	16	18.24	11	18.24	10	18.24	9	75.92	4		435.68	0.16036	435.68	0.10954	435.68	0.13179	435.68
																											5.95495	21.1844		18.25	15	18.25	14	18.25	5	18.25	7	18.25	9	76	2.66667		436.544	0.15683	436.544	0.10638	436.544	0.13582	436.544
																											5.96096	21.2058		18.26	12	18.26	8	18.26	11	18.26	9.5	18.26	8	76.08	6.33333		437.408	0.16314	437.408	0.10985	437.408	0.13259	437.408
																											5.96697	21.2272		18.27	12	18.27	6	18.27	5	18.27	10	18.27	15	76.16	5.33333		438.272	0.17465	438.272	0.10607	438.272	0.13562	438.272
																											5.97297	21.2486		18.28	9	18.28	9	18.28	3	18.28	7	18.28	11	76.24	1.33333		439.136	0.16444	439.136	0.1089	439.136	0.13865	439.136
																											5.97898	21.27		18.29	10	18.29	8	18.29	13	18.29	11	18.29	9	76.32	3.66667		439.999	0.1572	439.999	0.10559	439.999	0.1332	439.999
																											5.98498	21.2914		18.3	12	18.3	7	18.3	4	18.3	7.5	18.3	11	76.4	3.66667		440.863	0.16611	440.863	0.10575	440.863	0.13724	440.863
																											5.99099	21.3128		18.31	3	18.31	12	18.31	14	18.31	13.5	18.31	13	76.48	5		441.726	0.16481	441.726	0.10843	441.726	0.13239	441.726
																											5.997	21.3341		18.32	10	18.32	9	18.32	10	18.32	8	18.32	6	76.56	4.33333		442.589	0.16927	442.589	0.1078	442.589	0.12916	442.589
																											6.003	21.3555		18.33	12	18.33	14	18.33	14	18.33	11	18.33	8	76.64	3.66667		443.452	0.1739	443.452	0.10843	443.452	0.13663	443.452
																											6.00901	21.3769		18.34	13	18.34	11	18.34	17	18.34	15.5	18.34	14	76.72	3.66667		444.315	0.16518	444.315	0.10985	444.315	0.13259	444.315
																											6.01502	21.3983		18.35	12	18.35	9	18.35	8	18.35	12	18.35	16	76.8	4		445.177	0.1637	445.177	0.10591	445.177	0.12896	445.177
																											6.02102	21.4197		18.36	12	18.36	13	18.36	11	18.36	9	18.36	7	76.88	4.66667		446.04	0.16147	446.04	0.10559	446.04	0.13784	446.04
																											6.02703	21.4411		18.37	8	18.37	10	18.37	7	18.37	6.5	18.37	6	76.96	2.66667		446.902	0.16982	446.902	0.11064	446.902	0.13461	446.902
																											6.03303	21.4624		18.38	9	18.38	9	18.38	10	18.38	8	18.38	6	77.04	4		447.764	0.16778	447.764	0.1108	447.764	0.13401	447.764
																											6.03904	21.4838		18.39	7	18.39	12	18.39	12	18.39	9	18.39	6	77.12	4.33333		448.626	0.16166	448.626	0.10843	448.626	0.1336	448.626
																											6.04505	21.5052		18.4	10	18.4	6	18.4	11	18.4	13	18.4	15	77.2	3		449.488	0.16407	449.488	0.10985	449.488	0.13481	449.488
																											6.05105	21.5266		18.41	8	18.41	10	18.41	12	18.41	10	18.41	8	77.28	4		450.35	0.16184	450.35	0.10701	450.35	0.13259	450.35
																											6.05706	21.548		18.42	9	18.42	5	18.42	5	18.42	10	18.42	15	77.36	3.33333		451.212	0.165	451.212	0.1089	451.212	0.13421	451.212
																											6.06306	21.5694		18.43	12	18.43	9	18.43	11	18.43	9	18.43	7	77.44	2.33333		452.073	0.16333	452.073	0.10827	452.073	0.13663	452.073
																											6.06907	21.5907		18.44	9	18.44	13	18.44	12	18.44	10	18.44	8	77.52	5.33333		452.935	0.15813	452.935	0.10969	452.935	0.1328	452.935
																											6.07508	21.6121		18.45	10	18.45	12	18.45	11	18.45	8.5	18.45	6	77.6	3.33333		453.796	0.15906	453.796	0.10749	453.796	0.13683	453.796
																											6.08108	21.6335		18.46	9	18.46	8	18.46	7	18.46	7.5	18.46	8	77.68	5		454.657	0.16704	454.657	0.10954	454.657	0.1336	454.657
																											6.08709	21.6549		18.47	13	18.47	12	18.47	10	18.47	11	18.47	12	77.76	4		455.518	0.16258	455.518	0.10749	455.518	0.1328	455.518
																											6.09309	21.6763		18.48	12	18.48	7	18.48	5	18.48	8.5	18.48	12	77.84	6.33333		456.379	0.16036	456.379	0.11017	456.379	0.13259	456.379
																											6.0991	21.6976		18.49	11	18.49	16	18.49	8	18.49	10	18.49	12	77.92	5		457.239	0.16333	457.239	0.10859	457.239	0.13199	457.239
																											6.10511	21.719		18.5	9	18.5	9	18.5	8	18.5	9	18.5	10	78	3.66667		458.1	0.16537	458.1	0.10843	458.1	0.13058	458.1
																											6.11111	21.7404		18.51	16	18.51	10	18.51	8	18.51	10	18.51	12	78.08	3.66667		458.96	0.16574	458.96	0.10796	458.96	0.13522	458.96
																											6.11712	21.7618		18.52	14	18.52	13	18.52	7	18.52	9.5	18.52	12	78.16	6		459.821	0.15757	459.821	0.10969	459.821	0.13441	459.821
																											6.12312	21.7832		18.53	10	18.53	7	18.53	9	18.53	7.5	18.53	6	78.24	3		460.681	0.16054	460.681	0.1089	460.681	0.1336	460.681
																											6.12913	21.8046		18.54	10	18.54	10	18.54	13	18.54	11.5	18.54	10	78.32	3.66667		461.541	0.16277	461.541	0.10764	461.541	0.13542	461.541
																											6.13514	21.826		18.55	14	18.55	18	18.55	10	18.55	7.5	18.55	5	78.4	4.33333		462.4	0.1637	462.4	0.11048	462.4	0.13138	462.4
																											6.14114	21.8473		18.56	7	18.56	7	18.56	17	18.56	14	18.56	11	78.48	3		463.26	0.1624	463.26	0.1078	463.26	0.13158	463.26
																											6.14715	21.8687		18.57	11	18.57	12	18.57	13	18.57	9.5	18.57	6	78.56	1.66667		464.12	0.1663	464.12	0.1089	464.12	0.13138	464.12
																											6.15315	21.8901		18.58	15	18.58	11	18.58	13	18.58	10	18.58	7	78.64	3.66667		464.979	0.16481	464.979	0.1108	464.979	0.133	464.979
																											6.15916	21.9115		18.59	5	18.59	17	18.59	6	18.59	7	18.59	8	78.72	3.66667		465.838	0.16778	465.838	0.10512	465.838	0.13219	465.838
																											6.16517	21.9329		18.6	6	18.6	9	18.6	5	18.6	6.5	18.6	8	78.8	4.66667		466.697	0.16147	466.697	0.11237	466.697	0.13158	466.697
																											6.17117	21.9543		18.61	11	18.61	6	18.61	11	18.61	11	18.61	11	78.88	4.66667		467.556	0.16592	467.556	0.10969	467.556	0.13764	467.556
																											6.17718	21.9756		18.62	10	18.62	9	18.62	14	18.62	13	18.62	12	78.96	2		468.415	0.16555	468.415	0.10623	468.415	0.13098	468.415
																											6.18318	21.997		18.63	6	18.63	11	18.63	13	18.63	10	18.63	7	79.04	4.33333		469.274	0.16425	469.274	0.10812	469.274	0.1328	469.274
																											6.18919	22.0184		18.64	6	18.64	10	18.64	11	18.64	8	18.64	5	79.12	1.66667		470.132	0.15961	470.132	0.10402	470.132	0.13421	470.132
																											6.1952	22.0398		18.65	6	18.65	14	18.65	9	18.65	7	18.65	5	79.2	2.33333		470.99	0.16054	470.99	0.10591	470.99	0.13441	470.99
																											6.2012	22.0612		18.66	11	18.66	10	18.66	12	18.66	8.5	18.66	5	79.28	4		471.849	0.16815	471.849	0.10623	471.849	0.13461	471.849
																											6.20721	22.0826		18.67	11	18.67	5	18.67	17	18.67	13	18.67	9	79.36	4.33333		472.707	0.16147	472.707	0.10654	472.707	0.1328	472.707
																											6.21321	22.1039		18.68	8	18.68	11	18.68	15	18.68	11.5	18.68	8	79.44	3.33333		473.565	0.15869	473.565	0.1089	473.565	0.12916	473.565
																											6.21922	22.1253		18.69	16	18.69	7	18.69	10	18.69	10	18.69	10	79.52	3.33333		474.423	0.16463	474.423	0.10654	474.423	0.13784	474.423
																											6.22523	22.1467		18.7	11	18.7	17	18.7	4	18.7	7	18.7	10	79.6	3.66667		475.28	0.16444	475.28	0.10922	475.28	0.13542	475.28
																											6.23123	22.1681		18.71	9	18.71	10	18.71	8	18.71	8	18.71	8	79.68	4.33333		476.138	0.17001	476.138	0.11269	476.138	0.13481	476.138
																											6.23724	22.1895		18.72	13	18.72	6	18.72	7	18.72	6	18.72	5	79.76	4.66667		476.995	0.16221	476.995	0.1108	476.995	0.13199	476.995
																											6.24324	22.2109		18.73	6	18.73	5	18.73	8	18.73	6.5	18.73	5	79.84	2.33333		477.852	0.15943	477.852	0.10969	477.852	0.13158	477.852
																											6.24925	22.2322		18.74	10	18.74	12	18.74	7	18.74	6.5	18.74	6	79.92	7		478.709	0.16741	478.709	0.10796	478.709	0.13623	478.709
																											6.25526	22.2536		18.75	14	18.75	8	18.75	10	18.75	8	18.75	6	80	5.66667		479.566	0.16184	479.566	0.10654	479.566	0.13078	479.566
																											6.26126	22.275		18.76	7	18.76	8	18.76	13	18.76	13.5	18.76	14	--	--		480.423	0.16314	480.423	0.1089	480.423	0.1336	480.423
																											6.26727	22.2964		18.77	11	18.77	18	18.77	11	18.77	9	18.77	7	--	--		481.28	0.16073	481.28	0.10985	481.28	0.13522	481.28
																											6.27327	22.3178		18.78	4	18.78	13	18.78	11	18.78	9.5	18.78	8	--	--		482.136	0.165	482.136	0.10496	482.136	0.13259	482.136
																											6.27928	22.3392		18.79	11	18.79	16	18.79	10	18.79	9	18.79	8	--	--		482.993	0.16166	482.993	0.10969	482.993	0.13481	482.993
																											6.28529	22.3605		18.8	9	18.8	5	18.8	9	18.8	8.5	18.8	8	--	--		483.849	0.16277	483.849	0.10402	483.849	0.13158	483.849
																											6.29129	22.3819		18.81	11	18.81	8	18.81	7	18.81	9	18.81	11	--	--		484.705	0.17168	484.705	0.1067	484.705	0.13522	484.705
																											6.2973	22.4033		18.82	13	18.82	16	18.82	12	18.82	11.5	18.82	11	--	--		485.561	0.16166	485.561	0.10638	485.561	0.1328	485.561
																											6.3033	22.4247		18.83	11	18.83	9	18.83	8	18.83	10	18.83	12	--	--		486.417	0.16017	486.417	0.11111	486.417	0.13179	486.417
																											6.30931	22.4461		18.84	11	18.84	11	18.84	5	18.84	7.5	18.84	10	--	--		487.272	0.16184	487.272	0.11017	487.272	0.13259	487.272
																											6.31532	22.4675		18.85	11	18.85	11	18.85	10	18.85	10.5	18.85	11	--	--		488.128	0.16889	488.128	0.1067	488.128	0.1332	488.128
																											6.32132	22.4888		18.86	10	18.86	12	18.86	5	18.86	6.5	18.86	8	--	--		488.983	0.16555	488.983	0.10638	488.983	0.133	488.983
																											6.32733	22.5102		18.87	12	18.87	10	18.87	15	18.87	12	18.87	9	--	--		489.838	0.16481	489.838	0.1089	489.838	0.133	489.838
																											6.33333	22.5316		18.88	9	18.88	8	18.88	12	18.88	11.5	18.88	11	--	--		490.694	0.16463	490.694	0.10906	490.694	0.13098	490.694
																											6.33934	22.553		18.89	7	18.89	12	18.89	10	18.89	7.5	18.89	5	--	--		491.549	0.16667	491.549	0.10386	491.549	0.1334	491.549
																											6.34535	22.5744		18.9	12	18.9	7	18.9	8	18.9	10.5	18.9	13	--	--		492.403	0.15924	492.403	0.10749	492.403	0.133	492.403
																											6.35135	22.5958		18.91	16	18.91	9	18.91	10	18.91	12.5	18.91	15	--	--		493.258	0.16351	493.258	0.10969	493.258	0.13401	493.258
																											6.35736	22.6171		18.92	11	18.92	12	18.92	5	18.92	8.5	18.92	12	--	--		494.113	0.15442	494.113	0.10827	494.113	0.133	494.113
																											6.36336	22.6385		18.93	18	18.93	8	18.93	7	18.93	6	18.93	5	--	--		494.967	0.16277	494.967	0.10796	494.967	0.13542	494.967
																											6.36937	22.6599		18.94	12	18.94	18	18.94	11	18.94	9	18.94	7	--	--		495.821	0.15924	495.821	0.11127	495.821	0.13098	495.821
																											6.37538	22.6813		18.95	6	18.95	13	18.95	16	18.95	14.5	18.95	13	--	--		496.675	0.16444	496.675	0.11158	496.675	0.13239	496.675
																											6.38138	22.7027		18.96	19	18.96	11	18.96	8	18.96	8.5	18.96	9	--	--		497.529	0.17595	497.529	0.1067	497.529	0.12997	497.529
																											6.38739	22.7241		18.97	13	18.97	12	18.97	12	18.97	12	18.97	12	--	--		498.383	0.15497	498.383	0.10638	498.383	0.13542	498.383
																											6.39339	22.7454		18.98	10	18.98	11	18.98	14	18.98	10	18.98	6	--	--		499.237	0.17483	499.237	0.10875	499.237	0.12936	499.237
																											6.3994	22.7668		18.99	9	18.99	12	18.99	13	18.99	11.5	18.99	10	--	--		500.09	0.16815	500.09	0.11017	500.09	0.13643	500.09
																											6.40541	22.7882		19	6	19	13	19	6	19	5	19	4	--	--		500.944	0.16648	500.944	0.10764	500.944	0.13259	500.944
																											6.41141	22.8096		19.01	5	19.01	13	19.01	8	19.01	11	19.01	14	--	--		501.797	0.1663	501.797	0.10717	501.797	0.1334	501.797
																											6.41742	22.831		19.02	10	19.02	9	19.02	13	19.02	9.5	19.02	6	--	--		502.65	0.16036	502.65	0.10812	502.65	0.13724	502.65
																											6.42342	22.8524		19.03	8	19.03	7	19.03	9	19.03	9.5	19.03	10	--	--		503.503	0.16741	503.503	0.10402	503.503	0.1328	503.503
																											6.42943	22.8737		19.04	9	19.04	10	19.04	8	19.04	8.5	19.04	9	--	--		504.356	0.16964	504.356	0.10465	504.356	0.13744	504.356
																											6.43544	22.8951		19.05	11	19.05	6	19.05	3	19.05	4.5	19.05	6	--	--		505.208	0.16964	505.208	0.10875	505.208	0.13138	505.208
																											6.44144	22.9165		19.06	6	19.06	13	19.06	8	19.06	8.5	19.06	9	--	--		506.061	0.16834	506.061	0.10812	506.061	0.13582	506.061
																											6.44745	22.9379		19.07	8	19.07	6	19.07	10	19.07	8	19.07	6	--	--		506.913	0.15831	506.913	0.10812	506.913	0.13502	506.913
																											6.45345	22.9593		19.08	13	19.08	6	19.08	13	19.08	11.5	19.08	10	--	--		507.765	0.16852	507.765	0.10827	507.765	0.13582	507.765
																											6.45946	22.9807		19.09	16	19.09	12	19.09	13	19.09	10	19.09	7	--	--		508.618	0.1598	508.618	0.10859	508.618	0.1332	508.618
																											6.46547	23.0021		19.1	11	19.1	11	19.1	14	19.1	11	19.1	8	--	--		509.47	0.17038	509.47	0.11017	509.47	0.1338	509.47
																											6.47147	23.0234		19.11	8	19.11	10	19.11	11	19.11	10	19.11	9	--	--		510.321	0.16388	510.321	0.11221	510.321	0.12997	510.321
																											6.47748	23.0448		19.12	9	19.12	10	19.12	12	19.12	13.5	19.12	15	--	--		511.173	0.16648	511.173	0.11348	511.173	0.13703	511.173
																											6.48348	23.0662		19.13	6	19.13	8	19.13	12	19.13	10	19.13	8	--	--		512.025	0.16667	512.025	0.11017	512.025	0.13239	512.025
																											6.48949	23.0876		19.14	4	19.14	8	19.14	11	19.14	9.5	19.14	8	--	--		512.876	0.16834	512.876	0.10544	512.876	0.1338	512.876
																											6.4955	23.109		19.15	13	19.15	12	19.15	8	19.15	5	19.15	2	--	--		513.727	0.16648	513.727	0.1078	513.727	0.13058	513.727
																											6.5015	23.1303		19.16	12	19.16	16	19.16	17	19.16	14.5	19.16	12	--	--		514.578	0.16351	514.578	0.10843	514.578	0.13078	514.578
																											6.50751	23.1517		19.17	13	19.17	11	19.17	8	19.17	8.5	19.17	9	--	--		515.429	0.16574	515.429	0.1089	515.429	0.13239	515.429
																											6.51351	23.1731		19.18	6	19.18	12	19.18	6	19.18	8.5	19.18	11	--	--		516.28	0.16722	516.28	0.10843	516.28	0.1328	516.28
																											6.51952	23.1945		19.19	7	19.19	8	19.19	10	19.19	11.5	19.19	13	--	--		517.131	0.1598	517.131	0.10812	517.131	0.13098	517.131
																											6.52553	23.2159		19.2	14	19.2	15	19.2	13	19.2	9.5	19.2	6	--	--		517.981	0.16797	517.981	0.10638	517.981	0.13219	517.981
																											6.53153	23.2373		19.21	7	19.21	8	19.21	9	19.21	9.5	19.21	10	--	--		518.832	0.16927	518.832	0.10827	518.832	0.13602	518.832
																											6.53754	23.2586		19.22	6	19.22	13	19.22	7	19.22	8	19.22	9	--	--		519.682	0.16982	519.682	0.10276	519.682	0.13259	519.682
																											6.54354	23.28		19.23	10	19.23	9	19.23	9	19.23	8	19.23	7	--	--		520.532	0.15887	520.532	0.10969	520.532	0.13502	520.532
																											6.54955	23.3014		19.24	8	19.24	14	19.24	16	19.24	15.5	19.24	15	--	--		521.382	0.16444	521.382	0.11001	521.382	0.13602	521.382
																											6.55556	23.3228		19.25	6	19.25	15	19.25	8	19.25	7	19.25	6	--	--		522.232	0.1663	522.232	0.11001	522.232	0.13522	522.232
																											6.56156	23.3442		19.26	10	19.26	9	19.26	12	19.26	9	19.26	6	--	--		523.082	0.16463	523.082	0.10859	523.082	0.13239	523.082
																											6.56757	23.3656		19.27	7	19.27	8	19.27	14	19.27	12	19.27	10	--	--		523.931	0.16425	523.931	0.10938	523.931	0.1336	523.931
																											6.57357	23.3869		19.28	10	19.28	14	19.28	8	19.28	8	19.28	8	--	--		524.781	0.16722	524.781	0.11095	524.781	0.13582	524.781
																											6.57958	23.4083		19.29	10	19.29	11	19.29	11	19.29	9.5	19.29	8	--	--		525.63	0.16425	525.63	0.10812	525.63	0.13138	525.63
																											6.58559	23.4297		19.3	14	19.3	7	19.3	14	19.3	11	19.3	8	--	--		526.479	0.16722	526.479	0.10875	526.479	0.13421	526.479
																											6.59159	23.4511		19.31	8	19.31	12	19.31	11	19.31	7.5	19.31	4	--	--		527.328	0.17038	527.328	0.11048	527.328	0.13663	527.328
																											6.5976	23.4725		19.32	8	19.32	6	19.32	12	19.32	11.5	19.32	11	--	--		528.177	0.16815	528.177	0.10623	528.177	0.13401	528.177
																											6.6036	23.4939		19.33	5	19.33	11	19.33	9	19.33	6.5	19.33	4	--	--		529.026	0.16704	529.026	0.10733	529.026	0.13259	529.026
																											6.60961	23.5153		19.34	16	19.34	10	19.34	6	19.34	10.5	19.34	15	--	--		529.874	0.17223	529.874	0.11017	529.874	0.13461	529.874
																											6.61562	23.5366		19.35	13	19.35	16	19.35	15	19.35	12	19.35	9	--	--		530.723	0.15999	530.723	0.10906	530.723	0.13582	530.723
																											6.62162	23.558		19.36	11	19.36	10	19.36	8	19.36	9.5	19.36	11	--	--		531.571	0.16463	531.571	0.10544	531.571	0.13744	531.571
																											6.62763	23.5794		19.37	6	19.37	12	19.37	7	19.37	8	19.37	9	--	--		532.419	0.16834	532.419	0.10717	532.419	0.13158	532.419
																											6.63363	23.6008		19.38	10	19.38	9	19.38	8	19.38	7.5	19.38	7	--	--		533.267	0.1739	533.267	0.11284	533.267	0.13401	533.267
																											6.63964	23.6222		19.39	10	19.39	13	19.39	12	19.39	11.5	19.39	11	--	--		534.115	0.16388	534.115	0.10623	534.115	0.12936	534.115
																											6.64565	23.6436		19.4	10	19.4	11	19.4	17	19.4	14	19.4	11	--	--		534.963	0.16054	534.963	0.10875	534.963	0.13441	534.963
																											6.65165	23.6649		19.41	9	19.41	12	19.41	6	19.41	7	19.41	8	--	--		535.81	0.16295	535.81	0.10544	535.81	0.1336	535.81
																											6.65766	23.6863		19.42	17	19.42	14	19.42	9	19.42	8.5	19.42	8	--	--		536.658	0.16463	536.658	0.10906	536.658	0.13179	536.658
																											6.66366	23.7077		19.43	10	19.43	9	19.43	10	19.43	9	19.43	8	--	--		537.505	0.16852	537.505	0.10717	537.505	0.13421	537.505
																											6.66967	23.7291		19.44	10	19.44	7	19.44	9	19.44	9.5	19.44	10	--	--		538.352	0.16425	538.352	0.10607	538.352	0.12997	538.352
																											6.67568	23.7505		19.45	10	19.45	10	19.45	13	19.45	12.5	19.45	12	--	--		539.199	0.16871	539.199	0.11143	539.199	0.1338	539.199
																											6.68168	23.7719		19.46	14	19.46	11	19.46	7	19.46	10	19.46	13	--	--		540.046	0.16388	540.046	0.10654	540.046	0.1328	540.046
																											6.68769	23.7932		19.47	11	19.47	9	19.47	9	19.47	9	19.47	9	--	--		540.893	0.165	540.893	0.11064	540.893	0.13199	540.893
																											6.69369	23.8146		19.48	14	19.48	5	19.48	13	19.48	13	19.48	13	--	--		541.739	0.16184	541.739	0.1078	541.739	0.13602	541.739
																											6.6997	23.836		19.49	9	19.49	11	19.49	10	19.49	11.5	19.49	13	--	--		542.586	0.17094	542.586	0.10623	542.586	0.13138	542.586
																											6.70571	23.8574		19.5	10	19.5	9	19.5	7	19.5	10.5	19.5	14	--	--		543.432	0.1611	543.432	0.1067	543.432	0.13421	543.432
																											6.71171	23.8788		19.51	13	19.51	15	19.51	21	19.51	16.5	19.51	12	--	--		544.278	0.16351	544.278	0.1089	544.278	0.13461	544.278
																											6.71772	23.9002		19.52	9	19.52	16	19.52	8	19.52	10	19.52	12	--	--		545.124	0.16555	545.124	0.10954	545.124	0.13542	545.124
																											6.72372	23.9215		19.53	9	19.53	12	19.53	8	19.53	8	19.53	8	--	--		545.97	0.16982	545.97	0.10355	545.97	0.1328	545.97
																											6.72973	23.9429		19.54	8	19.54	17	19.54	8	19.54	8.5	19.54	9	--	--		546.816	0.16351	546.816	0.10559	546.816	0.13219	546.816
																											6.73574	23.9643		19.55	9	19.55	14	19.55	11	19.55	11	19.55	11	--	--		547.661	0.16518	547.661	0.10859	547.661	0.1338	547.661
																											6.74174	23.9857		19.56	18	19.56	10	19.56	11	19.56	14.5	19.56	18	--	--		548.507	0.17056	548.507	0.10764	548.507	0.1338	548.507
																											6.74775	24.0071		19.57	6	19.57	13	19.57	7	19.57	6.5	19.57	6	--	--		549.352	0.1752	549.352	0.10717	549.352	0.13138	549.352
																											6.75375	24.0284		19.58	19	19.58	23	19.58	5	19.58	9	19.58	13	--	--		550.197	0.16592	550.197	0.10528	550.197	0.13461	550.197
																											6.75976	24.0498		19.59	11	19.59	9	19.59	7	19.59	10.5	19.59	14	--	--		551.042	0.16741	551.042	0.10559	551.042	0.13683	551.042
																											6.76577	24.0712		19.6	11	19.6	20	19.6	8	19.6	8.5	19.6	9	--	--		551.887	0.16685	551.887	0.10764	551.887	0.13058	551.887
																											6.77177	24.0926		19.61	7	19.61	7	19.61	3	19.61	9	19.61	15	--	--		552.732	0.17168	552.732	0.1078	552.732	0.13784	552.732
																											6.77778	24.114		19.62	11	19.62	12	19.62	5	19.62	9.5	19.62	14	--	--		553.577	0.15869	553.577	0.11048	553.577	0.13663	553.577
																											6.78378	24.1354		19.63	6	19.63	9	19.63	10	19.63	9.5	19.63	9	--	--		554.421	0.16908	554.421	0.11174	554.421	0.13522	554.421
																											6.78979	24.1567		19.64	9	19.64	4	19.64	13	19.64	13	19.64	13	--	--		555.265	0.17149	555.265	0.10512	555.265	0.13219	555.265
																											6.7958	24.1781		19.65	10	19.65	8	19.65	12	19.65	12	19.65	12	--	--		556.109	0.16221	556.109	0.10859	556.109	0.13058	556.109
																											6.8018	24.1995		19.66	10	19.66	12	19.66	7	19.66	10	19.66	13	--	--		556.954	0.16834	556.954	0.10859	556.954	0.13179	556.954
																											6.80781	24.2209		19.67	8	19.67	11	19.67	9	19.67	8.5	19.67	8	--	--		557.797	0.17242	557.797	0.11032	557.797	0.13078	557.797
																											6.81381	24.2423		19.68	4	19.68	10	19.68	14	19.68	12.5	19.68	11	--	--		558.641	0.16463	558.641	0.10749	558.641	0.13562	558.641
																											6.81982	24.2637		19.69	13	19.69	11	19.69	13	19.69	9	19.69	5	--	--		559.485	0.16759	559.485	0.11158	559.485	0.1338	559.485
																											6.82583	24.285		19.7	8	19.7	10	19.7	11	19.7	11	19.7	11	--	--		560.328	0.1611	560.328	0.10954	560.328	0.13461	560.328
																											6.83183	24.3064		19.71	6	19.71	9	19.71	5	19.71	7	19.71	9	--	--		561.172	0.17409	561.172	0.10954	561.172	0.12977	561.172
																											6.83784	24.3278		19.72	11	19.72	14	19.72	15	19.72	9	19.72	3	--	--		562.015	0.17186	562.015	0.10512	562.015	0.13098	562.015
																											6.84384	24.3492		19.73	12	19.73	11	19.73	13	19.73	10.5	19.73	8	--	--		562.858	0.16444	562.858	0.10954	562.858	0.13037	562.858
																											6.84985	24.3706		19.74	8	19.74	7	19.74	10	19.74	7	19.74	4	--	--		563.701	0.16518	563.701	0.10969	563.701	0.13199	563.701
																											6.85586	24.392		19.75	7	19.75	9	19.75	10	19.75	9.5	19.75	9	--	--		564.544	0.17465	564.544	0.10465	564.544	0.13522	564.544
																											6.86186	24.4134		19.76	16	19.76	9	19.76	11	19.76	9	19.76	7	--	--		565.386	0.16166	565.386	0.10906	565.386	0.13118	565.386
																											6.86787	24.4347		19.77	9	19.77	11	19.77	7	19.77	10.5	19.77	14	--	--		566.229	0.16444	566.229	0.10638	566.229	0.13623	566.229
																											6.87387	24.4561		19.78	6	19.78	15	19.78	11	19.78	9	19.78	7	--	--		567.071	0.16258	567.071	0.10701	567.071	0.13502	567.071
																											6.87988	24.4775		19.79	8	19.79	7	19.79	7	19.79	7.5	19.79	8	--	--		567.913	0.17038	567.913	0.1108	567.913	0.13179	567.913
																											6.88589	24.4989		19.8	9	19.8	11	19.8	16	19.8	13	19.8	10	--	--		568.755	0.16964	568.755	0.10906	568.755	0.1328	568.755
																											6.89189	24.5203		19.81	12	19.81	14	19.81	6	19.81	7	19.81	8	--	--		569.597	0.16314	569.597	0.10733	569.597	0.13118	569.597
																											6.8979	24.5417		19.82	5	19.82	8	19.82	13	19.82	10	19.82	7	--	--		570.439	0.17483	570.439	0.1108	570.439	0.12977	570.439
																											6.9039	24.563		19.83	11	19.83	7	19.83	11	19.83	11.5	19.83	12	--	--		571.281	0.16481	571.281	0.10954	571.281	0.13401	571.281
																											6.90991	24.5844		19.84	7	19.84	6	19.84	8	19.84	8.5	19.84	9	--	--		572.122	0.16667	572.122	0.11001	572.122	0.13098	572.122
																											6.91592	24.6058		19.85	9	19.85	11	19.85	7	19.85	7.5	19.85	8	--	--		572.964	0.1752	572.964	0.10717	572.964	0.13239	572.964
																											6.92192	24.6272		19.86	8	19.86	9	19.86	11	19.86	11	19.86	11	--	--		573.805	0.17019	573.805	0.1119	573.805	0.13158	573.805
																											6.92793	24.6486		19.87	13	19.87	17	19.87	7	19.87	10.5	19.87	14	--	--		574.646	0.17762	574.646	0.10906	574.646	0.13259	574.646
																											6.93393	24.67		19.88	11	19.88	8	19.88	16	19.88	10	19.88	4	--	--		575.487	0.1663	575.487	0.10764	575.487	0.13744	575.487
																											6.93994	24.6913		19.89	6	19.89	5	19.89	9	19.89	9	19.89	9	--	--		576.328	0.16555	576.328	0.10827	576.328	0.13724	576.328
																											6.94595	24.7127		19.9	9	19.9	10	19.9	9	19.9	8.5	19.9	8	--	--		577.168	0.17186	577.168	0.10859	577.168	0.13643	577.168
																											6.95195	24.7341		19.91	11	19.91	5	19.91	10	19.91	10.5	19.91	11	--	--		578.009	0.16444	578.009	0.10764	578.009	0.13239	578.009
																											6.95796	24.7555		19.92	10	19.92	9	19.92	10	19.92	11.5	19.92	13	--	--		578.849	0.16667	578.849	0.10938	578.849	0.13421	578.849
																											6.96396	24.7769		19.93	11	19.93	11	19.93	11	19.93	11	19.93	11	--	--		579.689	0.17966	579.689	0.10623	579.689	0.13259	579.689
																											6.96997	24.7983		19.94	10	19.94	3	19.94	11	19.94	12.5	19.94	14	--	--		580.53	0.16258	580.53	0.10701	580.53	0.13542	580.53
																											6.97598	24.8196		19.95	11	19.95	16	19.95	12	19.95	11.5	19.95	11	--	--		581.37	0.16797	581.37	0.10906	581.37	0.13259	581.37
																											6.98198	24.841		19.96	14	19.96	15	19.96	7	19.96	10	19.96	13	--	--		582.209	0.16555	582.209	0.10686	582.209	0.13966	582.209
																											6.98799	24.8624		19.97	10	19.97	10	19.97	8	19.97	9.5	19.97	11	--	--		583.049	0.17038	583.049	0.10638	583.049	0.13179	583.049
																											6.99399	24.8838		19.98	10	19.98	12	19.98	8	19.98	7.5	19.98	7	--	--		583.889	0.16871	583.889	0.11032	583.889	0.13481	583.889
																											7	24.9052		19.99	12	19.99	13	19.99	7	19.99	8	19.99	9	--	--		584.728	0.16797	584.728	0.10449	584.728	0.1328	584.728
																														20	10	20	8	20	7	20	8.5	20	10	--	--		585.567	0.16722	585.567	0.10969	585.567	0.13118	585.567
																														20.01	13	20.01	14	20.01	8	20.01	9	20.01	10	--	--		586.406	0.16685	586.406	0.1078	586.406	0.13582	586.406
																														20.02	7	20.02	10	20.02	15	20.02	11.5	20.02	8	--	--		587.245	0.17001	587.245	0.10386	587.245	0.13098	587.245
																														20.03	9	20.03	6	20.03	9	20.03	8	20.03	7	--	--		588.084	0.16555	588.084	0.10875	588.084	0.13017	588.084
																														20.04	5	20.04	6	20.04	9	20.04	9	20.04	9	--	--		588.923	0.17149	588.923	0.10812	588.923	0.13683	588.923
																														20.05	10	20.05	12	20.05	9	20.05	12	20.05	15	--	--		589.761	0.17687	589.761	0.11221	589.761	0.13179	589.761
																														20.06	12	20.06	13	20.06	10	20.06	8.5	20.06	7	--	--		590.6	0.16611	590.6	0.10733	590.6	0.13703	590.6
																														20.07	10	20.07	13	20.07	10	20.07	9.5	20.07	9	--	--		591.438	0.16203	591.438	0.1089	591.438	0.1338	591.438
																														20.08	11	20.08	8	20.08	10	20.08	9.5	20.08	9	--	--		592.276	0.1739	592.276	0.1078	592.276	0.13158	592.276
																														20.09	5	20.09	9	20.09	10	20.09	13	20.09	16	--	--		593.114	0.16444	593.114	0.11095	593.114	0.13259	593.114
																														20.1	10	20.1	11	20.1	13	20.1	10	20.1	7	--	--		593.952	0.16648	593.952	0.10985	593.952	0.1338	593.952
																														20.11	11	20.11	11	20.11	8	20.11	10	20.11	12	--	--		594.79	0.17595	594.79	0.1089	594.79	0.12896	594.79
																														20.12	18	20.12	10	20.12	6	20.12	9.5	20.12	13	--	--		595.627	0.16425	595.627	0.10859	595.627	0.1336	595.627
																														20.13	10	20.13	18	20.13	10	20.13	8.5	20.13	7	--	--		596.465	0.16333	596.465	0.10812	596.465	0.12997	596.465
																														20.14	12	20.14	4	20.14	9	20.14	7.5	20.14	6	--	--		597.302	0.17298	597.302	0.10906	597.302	0.13138	597.302
																														20.15	14	20.15	14	20.15	15	20.15	13	20.15	11	--	--		598.139	0.16722	598.139	0.11095	598.139	0.13481	598.139
																														20.16	10	20.16	11	20.16	11	20.16	11	20.16	11	--	--		598.976	0.17298	598.976	0.10559	598.976	0.13421	598.976
																														20.17	8	20.17	8	20.17	11	20.17	8.5	20.17	6	--	--		599.813	0.16518	599.813	0.10559	599.813	0.13158	599.813
																														20.18	10	20.18	10	20.18	7	20.18	8	20.18	9	--	--		600.65	0.1611	600.65	0.1089	600.65	0.13259	600.65
																														20.19	12	20.19	7	20.19	9	20.19	9	20.19	9	--	--		601.487	0.17372	601.487	0.10922	601.487	0.133	601.487
																														20.2	9	20.2	12	20.2	9	20.2	8.5	20.2	8	--	--		602.323	0.16555	602.323	0.10859	602.323	0.13078	602.323
																														20.21	8	20.21	9	20.21	12	20.21	11.5	20.21	11	--	--		603.159	0.17242	603.159	0.113	603.159	0.1328	603.159
																														20.22	9	20.22	8	20.22	9	20.22	9	20.22	9	--	--		603.996	0.16481	603.996	0.10906	603.996	0.1334	603.996
																														20.23	10	20.23	15	20.23	18	20.23	15.5	20.23	13	--	--		604.832	0.16927	604.832	0.11017	604.832	0.13502	604.832
																														20.24	16	20.24	10	20.24	6	20.24	8.5	20.24	11	--	--		605.668	0.16722	605.668	0.10749	605.668	0.13481	605.668
																														20.25	11	20.25	7	20.25	14	20.25	13.5	20.25	13	--	--		606.503	0.16889	606.503	0.10749	606.503	0.13542	606.503
																														20.26	12	20.26	16	20.26	11	20.26	10	20.26	9	--	--		607.339	0.17168	607.339	0.11158	607.339	0.13481	607.339
																														20.27	8	20.27	14	20.27	14	20.27	13.5	20.27	13	--	--		608.174	0.16852	608.174	0.11095	608.174	0.13421	608.174
																														20.28	14	20.28	12	20.28	8	20.28	10	20.28	12	--	--		609.01	0.16555	609.01	0.10969	609.01	0.13623	609.01
																														20.29	18	20.29	7	20.29	11	20.29	10	20.29	9	--	--		609.845	0.16203	609.845	0.10701	609.845	0.13542	609.845
																														20.5	25	20.3	11	20.3	6	20.3	8.5	20.3	11	--	--		610.68	0.15906	610.68	0.11017	610.68	0.13623	610.68
																														20.51	17	20.31	11	20.31	12	20.31	10.5	20.31	9	--	--		611.515	0.17056	611.515	0.11174	611.515	0.13421	611.515
																														20.52	19	20.32	10	20.32	10	20.32	9	20.32	8	--	--		612.35	0.16722	612.35	0.10969	612.35	0.12957	612.35
																														20.53	28	20.33	10	20.33	13	20.33	10.5	20.33	8	--	--		613.184	0.16054	613.184	0.10717	613.184	0.13401	613.184
																														20.54	20	20.34	6	20.34	11	20.34	8.5	20.34	6	--	--		614.019	0.16797	614.019	0.10812	614.019	0.13259	614.019
																														20.55	18	20.35	5	20.35	13	20.35	12	20.35	11	--	--		614.853	0.16295	614.853	0.10528	614.853	0.12936	614.853
																														20.56	14	20.36	18	20.36	6	20.36	8	20.36	10	--	--		615.687	0.1752	615.687	0.10717	615.687	0.13582	615.687
																														20.57	18	20.37	9	20.37	10	20.37	9	20.37	8	--	--		616.521	0.16611	616.521	0.1067	616.521	0.13663	616.521
																														20.58	4	20.38	12	20.38	11	20.38	9.5	20.38	8	--	--		617.355	0.16945	617.355	0.11032	617.355	0.13481	617.355
																														20.59	9	20.39	16	20.39	6	20.39	5	20.39	4	--	--		618.189	0.17075	618.189	0.10654	618.189	0.13179	618.189
																														20.6	8	20.4	10	20.4	6	20.4	10	20.4	14	--	--		619.023	0.16815	619.023	0.10922	619.023	0.13602	619.023
																														20.61	12	20.41	14	20.41	14	20.41	10.5	20.41	7	--	--		619.856	0.17001	619.856	0.10465	619.856	0.1338	619.856
																														20.62	10	20.42	13	20.42	11	20.42	10.5	20.42	10	--	--		620.69	0.16555	620.69	0.10717	620.69	0.13804	620.69
																														20.63	12	20.43	18	20.43	11	20.43	11	20.43	11	--	--		621.523	0.17205	621.523	0.10701	621.523	0.13663	621.523
																														20.64	10	20.44	25	20.44	7	20.44	12	20.44	17	--	--		622.356	0.16889	622.356	0.10654	622.356	0.13542	622.356
																														20.65	11	20.45	20	20.45	9	20.45	19	20.45	29	--	--		623.189	0.17223	623.189	0.10717	623.189	0.13522	623.189
																														20.66	10	20.46	11	20.46	8	20.46	7	20.46	6	--	--		624.022	0.16574	624.022	0.11253	624.022	0.13401	624.022
																														20.67	15	20.47	11	20.47	15	20.47	10.5	20.47	6	--	--		624.855	0.16871	624.855	0.10623	624.855	0.13239	624.855
																														20.68	13	20.48	5	20.48	17	20.48	17.5	20.48	18	--	--		625.687	0.16667	625.687	0.10764	625.687	0.13602	625.687
																														20.69	9	20.49	11	20.49	10	20.49	8	20.49	6	--	--		626.52	0.1752	626.52	0.10654	626.52	0.1332	626.52
																														20.7	12	20.5	8	20.5	7	20.5	8	20.5	9	--	--		627.352	0.17112	627.352	0.11095	627.352	0.13481	627.352
																														20.71	13	20.51	5	20.51	7	20.51	11.5	20.51	16	--	--		628.184	0.17539	628.184	0.11237	628.184	0.13401	628.184
																														20.72	7	20.52	10	20.52	9	20.52	10	20.52	11	--	--		629.016	0.17112	629.016	0.1108	629.016	0.1334	629.016
																														20.73	12	20.53	11	20.53	13	20.53	12.5	20.53	12	--	--		629.848	0.16815	629.848	0.1067	629.848	0.13017	629.848
																														20.74	9	20.54	10	20.54	1	20.54	6.5	20.54	12	--	--		630.68	0.17316	630.68	0.10827	630.68	0.13481	630.68
																														20.75	3	20.55	11	20.55	8	20.55	6.5	20.55	5	--	--		631.511	0.16722	631.511	0.10906	631.511	0.13562	631.511
																														20.76	10	20.56	11	20.56	7	20.56	8.5	20.56	10	--	--		632.343	0.16927	632.343	0.11017	632.343	0.13118	632.343
																														20.77	7	20.57	13	20.57	11	20.57	10.5	20.57	10	--	--		633.174	0.16927	633.174	0.1089	633.174	0.13562	633.174
																														20.78	10	20.58	12	20.58	10	20.58	7	20.58	4	--	--		634.005	0.16741	634.005	0.10701	634.005	0.13461	634.005
																														20.79	15	20.59	11	20.59	8	20.59	11	20.59	14	--	--		634.836	0.16852	634.836	0.10623	634.836	0.1328	634.836
																														20.8	12	20.6	10	20.6	15	20.6	14.5	20.6	14	--	--		635.667	0.17595	635.667	0.11017	635.667	0.1334	635.667
																														20.81	5	20.61	14	20.61	9	20.61	9.5	20.61	10	--	--		636.498	0.17428	636.498	0.11001	636.498	0.13421	636.498
																														20.82	7	20.62	15	20.62	9	20.62	11	20.62	13	--	--		637.328	0.18393	637.328	0.11206	637.328	0.13481	637.328
																														20.83	10	20.63	3	20.63	21	20.63	17.5	20.63	14	--	--		638.159	0.16889	638.159	0.10607	638.159	0.13118	638.159
																														20.84	12	20.64	10	20.64	8	20.64	7.5	20.64	7	--	--		638.989	0.16407	638.989	0.11253	638.989	0.13461	638.989
																														20.85	11	20.65	9	20.65	7	20.65	8.5	20.65	10	--	--		639.819	0.17094	639.819	0.1108	639.819	0.13865	639.819
																														20.86	16	20.66	5	20.66	12	20.66	11	20.66	10	--	--		640.649	0.16648	640.649	0.10733	640.649	0.1336	640.649
																														20.87	12	20.67	10	20.67	14	20.67	11.5	20.67	9	--	--		641.479	0.16759	641.479	0.10922	641.479	0.13562	641.479
																														20.88	14	20.68	7	20.68	12	20.68	10.5	20.68	9	--	--		642.309	0.16815	642.309	0.10654	642.309	0.13179	642.309
																														20.89	11	20.69	10	20.69	20	20.69	17.5	20.69	15	--	--		643.138	0.16574	643.138	0.11174	643.138	0.13522	643.138
																														20.9	8	20.7	7	20.7	12	20.7	11.5	20.7	11	--	--		643.968	0.1778	643.968	0.10733	643.968	0.13441	643.968
																														20.91	13	20.71	11	20.71	14	20.71	9.5	20.71	5	--	--		644.797	0.16481	644.797	0.1078	644.797	0.12977	644.797
																														20.92	10	20.72	10	20.72	4	20.72	7	20.72	10	--	--		645.626	0.16444	645.626	0.10985	645.626	0.13401	645.626
																														20.93	11	20.73	12	20.73	7	20.73	7.5	20.73	8	--	--		646.456	0.17094	646.456	0.1108	646.456	0.13219	646.456
																														20.94	12	20.74	5	20.74	22	20.74	14	20.74	6	--	--		647.284	0.16704	647.284	0.10796	647.284	0.13098	647.284
																														20.95	8	20.75	10	20.75	14	20.75	13	20.75	12	--	--		648.113	0.16463	648.113	0.10938	648.113	0.13239	648.113
																														20.96	2	20.76	15	20.76	12	20.76	13	20.76	14	--	--		648.942	0.17056	648.942	0.10717	648.942	0.13582	648.942
																														20.97	12	20.77	13	20.77	17	20.77	15	20.77	13	--	--		649.77	0.17428	649.77	0.1067	649.77	0.13179	649.77
																														20.98	13	20.78	11	20.78	16	20.78	14	20.78	12	--	--		650.599	0.1637	650.599	0.10764	650.599	0.13602	650.599
																														20.99	18	20.79	10	20.79	9	20.79	11.5	20.79	14	--	--		651.427	0.17168	651.427	0.11064	651.427	0.1338	651.427
																														21	5	20.8	14	20.8	13	20.8	12	20.8	11	--	--		652.255	0.16407	652.255	0.11064	652.255	0.13219	652.255
																														21.01	17	20.81	14	20.81	14	20.81	11.5	20.81	9	--	--		653.083	0.1752	653.083	0.10686	653.083	0.13683	653.083
																														21.02	15	20.82	11	20.82	10	20.82	11	20.82	12	--	--		653.911	0.17298	653.911	0.10796	653.911	0.13744	653.911
																														21.03	10	20.83	13	20.83	12	20.83	11	20.83	10	--	--		654.739	0.17205	654.739	0.1067	654.739	0.13703	654.739
																														21.04	9	20.84	13	20.84	7	20.84	12	20.84	17	--	--		655.566	0.17261	655.566	0.11048	655.566	0.13259	655.566
																														21.05	4	20.85	11	20.85	13	20.85	12	20.85	11	--	--		656.393	0.16091	656.393	0.11237	656.393	0.13481	656.393
																														21.06	8	20.86	7	20.86	17	20.86	14	20.86	11	--	--		657.221	0.17316	657.221	0.1089	657.221	0.13138	657.221
																														21.07	13	20.87	9	20.87	8	20.87	11	20.87	14	--	--		658.048	0.16889	658.048	0.10544	658.048	0.13158	658.048
																														21.08	9	20.88	12	20.88	13	20.88	11	20.88	9	--	--		658.875	0.16555	658.875	0.10559	658.875	0.13582	658.875
																														21.09	17	20.89	10	20.89	6	20.89	8	20.89	10	--	--		659.702	0.17094	659.702	0.11143	659.702	0.1334	659.702
																														21.1	6	20.9	12	20.9	10	20.9	11	20.9	12	--	--		660.528	0.16889	660.528	0.11017	660.528	0.13219	660.528
																														21.11	10	20.91	9	20.91	11	20.91	10.5	20.91	10	--	--		661.355	0.16741	661.355	0.10812	661.355	0.1332	661.355
																														21.12	7	20.92	13	20.92	9	20.92	11	20.92	13	--	--		662.181	0.16759	662.181	0.1119	662.181	0.13219	662.181
																														21.13	9	20.93	20	20.93	16	20.93	12	20.93	8	--	--		663.008	0.16797	663.008	0.11095	663.008	0.13078	663.008
																														21.14	5	20.94	13	20.94	13	20.94	12	20.94	11	--	--		663.834	0.16685	663.834	0.10954	663.834	0.13401	663.834
																														21.15	11	20.95	6	20.95	12	20.95	11	20.95	10	--	--		664.66	0.17038	664.66	0.10749	664.66	0.13259	664.66
																														21.16	7	20.96	7	20.96	9	20.96	11	20.96	13	--	--		665.486	0.16351	665.486	0.10906	665.486	0.12997	665.486
																														21.17	11	20.97	11	20.97	11	20.97	11	20.97	11	--	--		666.311	0.16685	666.311	0.10418	666.311	0.13481	666.311
																														21.18	9	20.98	13	20.98	13	20.98	15	20.98	17	--	--		667.137	0.1739	667.137	0.10638	667.137	0.13481	667.137
																														21.19	7	20.99	10	20.99	5	20.99	8.5	20.99	12	--	--		667.962	0.17205	667.962	0.10654	667.962	0.133	667.962
																														21.2	9	21	12	21	17	21	14	21	11	--	--		668.788	0.17168	668.788	0.10812	668.788	0.13441	668.788
																														21.21	13	21.01	9	21.01	6	21.01	7	21.01	8	--	--		669.613	0.17261	669.613	0.10686	669.613	0.13461	669.613
																														21.22	13	21.02	14	21.02	12	21.02	11.5	21.02	11	--	--		670.438	0.16685	670.438	0.1078	670.438	0.13118	670.438
																														21.23	23	21.03	10	21.03	15	21.03	13.5	21.03	12	--	--		671.263	0.17465	671.263	0.10985	671.263	0.13401	671.263
																														21.24	7	21.04	12	21.04	16	21.04	15	21.04	14	--	--		672.088	0.17465	672.088	0.10954	672.088	0.13259	672.088
																														21.25	12	21.05	12	21.05	12	21.05	12.5	21.05	13	--	--		672.912	0.16871	672.912	0.10449	672.912	0.13602	672.912
																														21.26	7	21.06	17	21.06	21	21.06	14	21.06	7	--	--		673.737	0.17669	673.737	0.11269	673.737	0.13744	673.737
																														21.27	11	21.07	12	21.07	11	21.07	9	21.07	7	--	--		674.561	0.16463	674.561	0.10796	674.561	0.13219	674.561
																														21.28	14	21.08	11	21.08	13	21.08	11.5	21.08	10	--	--		675.385	0.16982	675.385	0.11284	675.385	0.1336	675.385
																														21.29	15	21.09	12	21.09	9	21.09	11.5	21.09	14	--	--		676.209	0.16555	676.209	0.10544	676.209	0.13158	676.209
																														21.3	8	21.1	9	21.1	9	21.1	10.5	21.1	12	--	--		677.033	0.17261	677.033	0.1067	677.033	0.13441	677.033
																														21.31	9	21.11	17	21.11	17	21.11	14.5	21.11	12	--	--		677.857	0.17873	677.857	0.11048	677.857	0.1338	677.857
																														21.32	10	21.12	10	21.12	9	21.12	11.5	21.12	14	--	--		678.681	0.16964	678.681	0.1108	678.681	0.13078	678.681
																														21.33	9	21.13	8	21.13	14	21.13	11	21.13	8	--	--		679.504	0.16908	679.504	0.10812	679.504	0.13078	679.504
																														21.34	10	21.14	11	21.14	14	21.14	12.5	21.14	11	--	--		680.328	0.16908	680.328	0.10418	680.328	0.13179	680.328
																														21.35	11	21.15	6	21.15	12	21.15	13	21.15	14	--	--		681.151	0.17854	681.151	0.11064	681.151	0.1328	681.151
																														21.36	11	21.16	12	21.16	12	21.16	13	21.16	14	--	--		681.974	0.17019	681.974	0.10906	681.974	0.12957	681.974
																														21.37	16	21.17	7	21.17	6	21.17	8	21.17	10	--	--		682.797	0.16518	682.797	0.11269	682.797	0.13502	682.797
																														21.38	11	21.18	10	21.18	13	21.18	13.5	21.18	14	--	--		683.62	0.17149	683.62	0.1119	683.62	0.13623	683.62
																														21.39	5	21.19	12	21.19	15	21.19	12	21.19	9	--	--		684.443	0.16927	684.443	0.10812	684.443	0.13199	684.443
																														21.4	15	21.2	9	21.2	15	21.2	13	21.2	11	--	--		685.265	0.16945	685.265	0.1119	685.265	0.13724	685.265
																														21.41	15	21.21	9	21.21	13	21.21	12.5	21.21	12	--	--		686.087	0.16927	686.087	0.10544	686.087	0.13401	686.087
																														21.42	14	21.22	14	21.22	9	21.22	8.5	21.22	8	--	--		686.91	0.16685	686.91	0.10812	686.91	0.13098	686.91
																														21.43	13	21.23	15	21.23	12	21.23	9	21.23	6	--	--		687.732	0.17094	687.732	0.10969	687.732	0.12916	687.732
																														21.44	8	21.24	11	21.24	13	21.24	11	21.24	9	--	--		688.554	0.17242	688.554	0.10875	688.554	0.13481	688.554
																														21.45	7	21.25	11	21.25	15	21.25	12	21.25	9	--	--		689.376	0.17186	689.376	0.10717	689.376	0.13461	689.376
																														21.46	9	21.26	12	21.26	15	21.26	12.5	21.26	10	--	--		690.197	0.17112	690.197	0.10906	690.197	0.13158	690.197
																														21.47	7	21.27	6	21.27	15	21.27	9.5	21.27	4	--	--		691.019	0.16871	691.019	0.10969	691.019	0.13199	691.019
																														21.48	15	21.28	8	21.28	13	21.28	11	21.28	9	--	--		691.84	0.16203	691.84	0.1067	691.84	0.1334	691.84
																														21.49	13	21.29	17	21.29	13	21.29	12.5	21.29	12	--	--		692.662	0.17038	692.662	0.11237	692.662	0.1334	692.662
																														21.5	14	21.3	9	21.3	6	21.3	7.5	21.3	9	--	--		693.483	0.16722	693.483	0.11032	693.483	0.13138	693.483
																														21.51	15	21.31	11	21.31	7	21.31	6.5	21.31	6	--	--		694.304	0.16425	694.304	0.10733	694.304	0.13078	694.304
																														21.52	16	21.32	6	21.32	13	21.32	15	21.32	17	--	--		695.125	0.16444	695.125	0.10465	695.125	0.13542	695.125
																														21.53	13	21.33	4	21.33	10	21.33	11.5	21.33	13	--	--		695.946	0.17038	695.946	0.10859	695.946	0.13441	695.946
																														21.54	13	21.34	7	21.34	17	21.34	14.5	21.34	12	--	--		696.766	0.17056	696.766	0.11237	696.766	0.12997	696.766
																														21.55	12	21.35	7	21.35	19	21.35	16	21.35	13	--	--		697.587	0.16518	697.587	0.1078	697.587	0.13179	697.587
																														21.56	9	21.36	17	21.36	13	21.36	13.5	21.36	14	--	--		698.407	0.16333	698.407	0.10859	698.407	0.1328	698.407
																														21.57	6	21.37	5	21.37	13	21.37	12	21.37	11	--	--		699.227	0.16889	699.227	0.10875	699.227	0.1332	699.227
																														21.58	8	21.38	8	21.38	8	21.38	8.5	21.38	9	--	--		700.047	0.16667	700.047	0.10969	700.047	0.12815	700.047
																														21.59	9	21.39	15	21.39	13	21.39	8.5	21.39	4	--	--		700.867	0.17094	700.867	0.10701	700.867	0.13461	700.867
																														21.6	8	21.4	11	21.4	15	21.4	11	21.4	7	--	--		701.687	0.16518	701.687	0.10701	701.687	0.13179	701.687
																														21.61	14	21.41	16	21.41	10	21.41	10	21.41	10	--	--		702.507	0.17094	702.507	0.10922	702.507	0.13219	702.507
																														21.62	17	21.42	16	21.42	8	21.42	8.5	21.42	9	--	--		703.326	0.1778	703.326	0.10733	703.326	0.13199	703.326
																														21.63	12	21.43	12	21.43	6	21.43	7	21.43	8	--	--		704.146	0.16333	704.146	0.10938	704.146	0.13542	704.146
																														21.64	12	21.44	11	21.44	12	21.44	9	21.44	6	--	--		704.965	0.17502	704.965	0.10922	704.965	0.1328	704.965
																														21.65	13	21.45	9	21.45	9	21.45	6.5	21.45	4	--	--		705.784	0.16908	705.784	0.10938	705.784	0.13643	705.784
																														21.66	11	21.46	12	21.46	17	21.46	13.5	21.46	10	--	--		706.603	0.17873	706.603	0.10686	706.603	0.1328	706.603
																														21.67	20	21.47	3	21.47	8	21.47	8.5	21.47	9	--	--		707.422	0.17075	707.422	0.10922	707.422	0.13179	707.422
																														21.68	13	21.48	13	21.48	10	21.48	10	21.48	10	--	--		708.24	0.16518	708.24	0.1108	708.24	0.1336	708.24
																														21.69	17	21.49	9	21.49	16	21.49	14	21.49	12	--	--		709.059	0.16982	709.059	0.1108	709.059	0.13138	709.059
																														21.7	15	21.5	9	21.5	12	21.5	12.5	21.5	13	--	--		709.877	0.16778	709.877	0.1078	709.877	0.13259	709.877
																														21.71	10	21.51	13	21.51	12	21.51	12	21.51	12	--	--		710.696	0.17001	710.696	0.11095	710.696	0.13138	710.696
																														21.72	13	21.52	9	21.52	13	21.52	9.5	21.52	6	--	--		711.514	0.16927	711.514	0.1089	711.514	0.13623	711.514
																														21.73	15	21.53	11	21.53	10	21.53	12.5	21.53	15	--	--		712.332	0.16982	712.332	0.10575	712.332	0.13522	712.332
																														21.74	18	21.54	14	21.54	7	21.54	9.5	21.54	12	--	--		713.15	0.16722	713.15	0.10954	713.15	0.13481	713.15
																														21.75	14	21.55	12	21.55	13	21.55	10	21.55	7	--	--		713.967	0.16722	713.967	0.11064	713.967	0.13461	713.967
																														21.76	9	21.56	9	21.56	10	21.56	11.5	21.56	13	--	--		714.785	0.1765	714.785	0.11048	714.785	0.12795	714.785
																														21.77	14	21.57	15	21.57	13	21.57	13.5	21.57	14	--	--		715.602	0.16982	715.602	0.10812	715.602	0.13421	715.602
																														21.78	7	21.58	14	21.58	16	21.58	11	21.58	6	--	--		716.42	0.17966	716.42	0.10607	716.42	0.13239	716.42
																														21.79	14	21.59	8	21.59	7	21.59	8	21.59	9	--	--		717.237	0.16982	717.237	0.11001	717.237	0.13179	717.237
																														21.8	9	21.6	11	21.6	15	21.6	10.5	21.6	6	--	--		718.054	0.16147	718.054	0.10969	718.054	0.13037	718.054
																														21.81	16	21.61	12	21.61	9	21.61	10	21.61	11	--	--		718.871	0.16908	718.871	0.11174	718.871	0.13158	718.871
																														21.82	12	21.62	10	21.62	17	21.62	14	21.62	11	--	--		719.688	0.16871	719.688	0.11221	719.688	0.13138	719.688
																														21.83	8	21.63	8	21.63	5	21.63	5	21.63	5	--	--		720.504	0.17131	720.504	0.11158	720.504	0.13098	720.504
																														21.84	12	21.64	13	21.64	10	21.64	10.5	21.64	11	--	--		721.321	0.16945	721.321	0.11032	721.321	0.12936	721.321
																														21.85	10	21.65	8	21.65	12	21.65	10.5	21.65	9	--	--		722.137	0.16685	722.137	0.10654	722.137	0.13703	722.137
																														21.86	7	21.66	9	21.66	13	21.66	14	21.66	15	--	--		722.953	0.18281	722.953	0.11095	722.953	0.1336	722.953
																														21.87	10	21.67	13	21.67	13	21.67	13	21.67	13	--	--		723.769	0.16759	723.769	0.10544	723.769	0.133	723.769
																														21.88	7	21.68	14	21.68	12	21.68	11.5	21.68	11	--	--		724.585	0.17205	724.585	0.10764	724.585	0.13502	724.585
																														21.89	14	21.69	14	21.69	13	21.69	11	21.69	9	--	--		725.401	0.16091	725.401	0.10906	725.401	0.13098	725.401
																														21.9	11	21.7	15	21.7	7	21.7	8.5	21.7	10	--	--		726.217	0.17038	726.217	0.10733	726.217	0.13481	726.217
																														21.91	12	21.71	13	21.71	13	21.71	13	21.71	13	--	--		727.032	0.16555	727.032	0.10938	727.032	0.13744	727.032
																														21.92	5	21.72	8	21.72	11	21.72	15	21.72	19	--	--		727.848	0.16555	727.848	0.10954	727.848	0.1336	727.848
																														21.93	14	21.73	10	21.73	5	21.73	8.5	21.73	12	--	--		728.663	0.16927	728.663	0.11284	728.663	0.13179	728.663
																														21.94	15	21.74	8	21.74	4	21.74	5.5	21.74	7	--	--		729.478	0.17316	729.478	0.10938	729.478	0.13784	729.478
																														21.95	10	21.75	7	21.75	12	21.75	8.5	21.75	5	--	--		730.293	0.1752	730.293	0.10465	730.293	0.13199	730.293
																														21.96	12	21.76	12	21.76	9	21.76	9	21.76	9	--	--		731.108	0.16834	731.108	0.10954	731.108	0.13562	731.108
																														21.97	15	21.77	7	21.77	15	21.77	11.5	21.77	8	--	--		731.922	0.16982	731.922	0.11253	731.922	0.13461	731.922
																														21.98	17	21.78	8	21.78	14	21.78	11	21.78	8	--	--		732.737	0.16982	732.737	0.10922	732.737	0.13239	732.737
																														21.99	9	21.79	14	21.79	12	21.79	12.5	21.79	13	--	--		733.551	0.17335	733.551	0.10938	733.551	0.13542	733.551
																														22	11	21.8	12	21.8	16	21.8	12	21.8	8	--	--		734.366	0.16722	734.366	0.10686	734.366	0.133	734.366
																														22.01	14	21.81	8	21.81	14	21.81	10.5	21.81	7	--	--		735.18	0.17428	735.18	0.10812	735.18	0.13179	735.18
																														22.02	10	21.82	14	21.82	18	21.82	14	21.82	10	--	--		735.994	0.17056	735.994	0.10906	735.994	0.13118	735.994
																														22.03	12	21.83	9	21.83	8	21.83	7.5	21.83	7	--	--		736.808	0.17428	736.808	0.10686	736.808	0.12977	736.808
																														22.04	6	21.84	6	21.84	16	21.84	13	21.84	10	--	--		737.622	0.17261	737.622	0.10827	737.622	0.13037	737.622
																														22.05	15	21.85	16	21.85	9	21.85	12	21.85	15	--	--		738.435	0.17836	738.435	0.10638	738.435	0.1336	738.435
																														22.06	10	21.86	17	21.86	23	21.86	15.5	21.86	8	--	--		739.249	0.16054	739.249	0.11095	739.249	0.13078	739.249
																														22.07	10	21.87	6	21.87	15	21.87	14	21.87	13	--	--		740.062	0.17613	740.062	0.11032	740.062	0.13502	740.062
																														22.08	13	21.88	13	21.88	12	21.88	11	21.88	10	--	--		740.875	0.16648	740.875	0.1089	740.875	0.1328	740.875
																														22.09	7	21.89	12	21.89	9	21.89	11	21.89	13	--	--		741.688	0.18114	741.688	0.10938	741.688	0.13643	741.688
																														22.1	12	21.9	6	21.9	6	21.9	8.5	21.9	11	--	--		742.501	0.18356	742.501	0.11174	742.501	0.133	742.501
																														22.11	9	21.91	16	21.91	10	21.91	10	21.91	10	--	--		743.314	0.18022	743.314	0.10717	743.314	0.13017	743.314
																														22.12	16	21.92	15	21.92	10	21.92	15	21.92	20	--	--		744.127	0.17186	744.127	0.1089	744.127	0.13158	744.127
																														22.13	12	21.93	14	21.93	15	21.93	13	21.93	11	--	--		744.939	0.17576	744.939	0.10922	744.939	0.13744	744.939
																														22.14	11	21.94	15	21.94	10	21.94	10	21.94	10	--	--		745.751	0.1739	745.751	0.1089	745.751	0.13259	745.751
																														22.15	13	21.95	6	21.95	10	21.95	7.5	21.95	5	--	--		746.564	0.17372	746.564	0.10969	746.564	0.13078	746.564
																														22.16	10	21.96	11	21.96	8	21.96	7.5	21.96	7	--	--		747.376	0.16945	747.376	0.10764	747.376	0.13401	747.376
																														22.17	8	21.97	9	21.97	12	21.97	13	21.97	14	--	--		748.188	0.17947	748.188	0.1108	748.188	0.13542	748.188
																														22.18	8	21.98	10	21.98	11	21.98	13.5	21.98	16	--	--		748.999	0.17186	748.999	0.11095	748.999	0.13461	748.999
																														22.19	9	21.99	13	21.99	9	21.99	9.5	21.99	10	--	--		749.811	0.18189	749.811	0.10938	749.811	0.13058	749.811
																														22.2	10	22	8	22	17	22	13	22	9	--	--		750.623	0.17892	750.623	0.1067	750.623	0.13441	750.623
																														22.21	10	22.01	13	22.01	10	22.01	10	22.01	10	--	--		751.434	0.17149	751.434	0.10843	751.434	0.1336	751.434
																														22.22	17	22.02	14	22.02	15	22.02	14.5	22.02	14	--	--		752.245	0.16834	752.245	0.1078	752.245	0.13158	752.245
																														22.23	9	22.03	15	22.03	9	22.03	15	22.03	21	--	--		753.057	0.1739	753.057	0.11048	753.057	0.1334	753.057
																														22.24	10	22.04	12	22.04	12	22.04	10.5	22.04	9	--	--		753.868	0.17261	753.868	0.11032	753.868	0.133	753.868
																														22.25	10	22.05	13	22.05	14	22.05	13	22.05	12	--	--		754.678	0.17706	754.678	0.10922	754.678	0.1332	754.678
																														22.26	8	22.06	12	22.06	16	22.06	11.5	22.06	7	--	--		755.489	0.17094	755.489	0.11253	755.489	0.13098	755.489
																														22.27	11	22.07	7	22.07	11	22.07	11	22.07	11	--	--		756.3	0.17409	756.3	0.10843	756.3	0.13179	756.3
																														22.28	7	22.08	13	22.08	9	22.08	8	22.08	7	--	--		757.11	0.17539	757.11	0.10812	757.11	0.13259	757.11
																														22.29	13	22.09	14	22.09	7	22.09	8.5	22.09	10	--	--		757.92	0.16982	757.92	0.10985	757.92	0.13078	757.92
																														22.3	14	22.1	17	22.1	11	22.1	13	22.1	15	--	--		758.731	0.17502	758.731	0.10654	758.731	0.1338	758.731
																														22.31	11	22.11	19	22.11	12	22.11	10	22.11	8	--	--		759.541	0.16815	759.541	0.10875	759.541	0.13118	759.541
																														22.32	15	22.12	11	22.12	16	22.12	15.5	22.12	15	--	--		760.351	0.17298	760.351	0.10749	760.351	0.12876	760.351
																														22.33	12	22.13	13	22.13	17	22.13	15	22.13	13	--	--		761.16	0.17205	761.16	0.10985	761.16	0.13058	761.16
																														22.34	11	22.14	17	22.14	13	22.14	11.5	22.14	10	--	--		761.97	0.1791	761.97	0.10339	761.97	0.1338	761.97
																														22.35	7	22.15	22	22.15	12	22.15	11.5	22.15	11	--	--		762.78	0.16778	762.78	0.1119	762.78	0.12977	762.78
																														22.36	10	22.16	9	22.16	6	22.16	11	22.16	16	--	--		763.589	0.17465	763.589	0.10906	763.589	0.13542	763.589
																														22.37	14	22.17	9	22.17	10	22.17	10.5	22.17	11	--	--		764.398	0.17502	764.398	0.1078	764.398	0.1336	764.398
																														22.38	11	22.18	8	22.18	9	22.18	11	22.18	13	--	--		765.207	0.32016	765.207	0.11064	765.207	0.133	765.207
																														22.39	6	22.19	16	22.19	10	22.19	12	22.19	14	--	--		766.016	1.1895	766.016	0.10796	766.016	0.13219	766.016
																														22.4	7	22.2	11	22.2	10	22.2	8	22.2	6	--	--		766.825	0.28916	766.825	0.11001	766.825	0.13118	766.825
																														22.41	9	22.21	10	22.21	10	22.21	9.5	22.21	9	--	--		767.634	0.17298	767.634	0.10764	767.634	0.13481	767.634
																														22.42	10	22.22	11	22.22	14	22.22	15.5	22.22	17	--	--		768.442	0.1856	768.442	0.1108	768.442	0.13219	768.442
																														22.43	14	22.23	9	22.23	13	22.23	11	22.23	9	--	--		769.251	0.17335	769.251	0.10433	769.251	0.13259	769.251
																														22.44	15	22.24	13	22.24	9	22.24	8.5	22.24	8	--	--		770.059	0.1739	770.059	0.10796	770.059	0.13199	770.059
																														22.45	15	22.25	7	22.25	13	22.25	12	22.25	11	--	--		770.867	0.17836	770.867	0.10701	770.867	0.13118	770.867
																														22.46	6	22.26	10	22.26	19	22.26	14	22.26	9	--	--		771.675	0.17706	771.675	0.10686	771.675	0.13259	771.675
																														22.47	9	22.27	12	22.27	13	22.27	12	22.27	11	--	--		772.483	0.17298	772.483	0.10827	772.483	0.13421	772.483
																														22.48	14	22.28	13	22.28	9	22.28	10	22.28	11	--	--		773.291	0.16945	773.291	0.10985	773.291	0.1334	773.291
																														22.49	6	22.29	16	22.29	9	22.29	9.5	22.29	10	--	--		774.098	0.17446	774.098	0.10575	774.098	0.1328	774.098
																														22.5	10	22.3	11	22.3	11	22.3	9.5	22.3	8	--	--		774.906	0.16852	774.906	0.10843	774.906	0.13461	774.906
																														22.51	14	22.31	21	22.31	10	22.31	10	22.31	10	--	--		775.713	0.17409	775.713	0.10764	775.713	0.13602	775.713
																														22.52	9	22.32	15	22.32	16	22.32	13	22.32	10	--	--		776.52	0.16295	776.52	0.10686	776.52	0.13421	776.52
																														22.53	15	22.33	5	22.33	7	22.33	9.5	22.33	12	--	--		777.327	0.17465	777.327	0.1108	777.327	0.13259	777.327
																														22.54	7	22.34	12	22.34	16	22.34	14.5	22.34	13	--	--		778.134	0.17298	778.134	0.11095	778.134	0.133	778.134
																														22.55	17	22.35	18	22.35	13	22.35	12.5	22.35	12	--	--		778.941	0.17112	778.941	0.10796	778.941	0.13138	778.941
																														22.56	11	22.36	10	22.36	13	22.36	10.5	22.36	8	--	--		779.747	0.17372	779.747	0.10717	779.747	0.13562	779.747
																														22.57	10	22.37	13	22.37	12	22.37	11	22.37	10	--	--		780.554	0.18003	780.554	0.11095	780.554	0.13017	780.554
																														22.58	8	22.38	17	22.38	13	22.38	12	22.38	11	--	--		781.36	0.1752	781.36	0.10812	781.36	0.1332	781.36
																														22.59	7	22.39	9	22.39	11	22.39	10	22.39	9	--	--		782.167	0.16722	782.167	0.10969	782.167	0.13118	782.167
																														22.6	11	22.4	9	22.4	13	22.4	12	22.4	11	--	--		782.973	0.17725	782.973	0.10686	782.973	0.13441	782.973
																														22.61	13	22.41	11	22.41	8	22.41	10	22.41	12	--	--		783.779	0.16889	783.779	0.11174	783.779	0.13481	783.779
																														22.62	17	22.42	14	22.42	10	22.42	10	22.42	10	--	--		784.584	0.16945	784.584	0.10812	784.584	0.13542	784.584
																														22.63	14	22.43	6	22.43	8	22.43	10	22.43	12	--	--		785.39	0.17966	785.39	0.10686	785.39	0.1338	785.39
																														22.64	9	22.44	6	22.44	11	22.44	8.5	22.44	6	--	--		786.196	0.17261	786.196	0.10544	786.196	0.13138	786.196
																														22.65	8	22.45	13	22.45	14	22.45	11	22.45	8	--	--		787.001	0.17075	787.001	0.11017	787.001	0.1328	787.001
																														22.66	14	22.46	7	22.46	15	22.46	14	22.46	13	--	--		787.806	0.17205	787.806	0.1078	787.806	0.13037	787.806
																														22.67	14	22.47	17	22.47	8	22.47	11	22.47	14	--	--		788.611	0.17428	788.611	0.10875	788.611	0.13602	788.611
																														22.68	12	22.48	6	22.48	20	22.48	17	22.48	14	--	--		789.416	0.17149	789.416	0.10906	789.416	0.1332	789.416
																														22.69	16	22.49	14	22.49	14	22.49	10.5	22.49	7	--	--		790.221	0.18003	790.221	0.10969	790.221	0.13542	790.221
																														22.7	11	22.5	10	22.5	6	22.5	12	22.5	18	--	--		791.026	0.17038	791.026	0.10969	791.026	0.13643	791.026
																														22.71	12	22.51	9	22.51	17	22.51	13	22.51	9	--	--		791.831	0.16741	791.831	0.10654	791.831	0.13138	791.831
																														22.72	10	22.52	12	22.52	18	22.52	13	22.52	8	--	--		792.635	0.18356	792.635	0.11111	792.635	0.13239	792.635
																														22.73	8	22.53	8	22.53	7	22.53	6	22.53	5	--	--		793.439	0.17409	793.439	0.11032	793.439	0.13522	793.439
																														22.74	9	22.54	10	22.54	9	22.54	9	22.54	9	--	--		794.244	0.17335	794.244	0.10701	794.244	0.13582	794.244
																														22.75	8	22.55	6	22.55	9	22.55	10.5	22.55	12	--	--		795.048	0.17279	795.048	0.10812	795.048	0.13421	795.048
																														22.76	10	22.56	11	22.56	13	22.56	11.5	22.56	10	--	--		795.852	0.18226	795.852	0.10638	795.852	0.13683	795.852
																														22.77	12	22.57	10	22.57	10	22.57	11	22.57	12	--	--		796.655	0.17001	796.655	0.1067	796.655	0.1328	796.655
																														22.78	11	22.58	12	22.58	7	22.58	10	22.58	13	--	--		797.459	0.17483	797.459	0.11316	797.459	0.13401	797.459
																														22.79	9	22.59	12	22.59	9	22.59	9	22.59	9	--	--		798.262	0.1637	798.262	0.10922	798.262	0.13481	798.262
																														22.8	9	22.6	11	22.6	21	22.6	13.5	22.6	6	--	--		799.066	0.16648	799.066	0.10985	799.066	0.13441	799.066
																														22.81	13	22.61	11	22.61	9	22.61	14.5	22.61	20	--	--		799.869	0.16815	799.869	0.11017	799.869	0.13078	799.869
																														22.82	15	22.62	8	22.62	18	22.62	15	22.62	12	--	--		800.672	0.17168	800.672	0.10827	800.672	0.1332	800.672
																														22.83	12	22.63	13	22.63	10	22.63	8.5	22.63	7	--	--		801.475	0.17316	801.475	0.10906	801.475	0.1328	801.475
																														22.84	11	22.64	13	22.64	9	22.64	10.5	22.64	12	--	--		802.278	0.17409	802.278	0.10717	802.278	0.13098	802.278
																														22.85	11	22.65	14	22.65	8	22.65	8	22.65	8	--	--		803.081	0.16945	803.081	0.10906	803.081	0.133	803.081
																														22.86	14	22.66	5	22.66	16	22.66	15	22.66	14	--	--		803.883	0.16871	803.883	0.10733	803.883	0.13461	803.883
																														22.87	8	22.67	21	22.67	8	22.67	10.5	22.67	13	--	--		804.686	0.17669	804.686	0.11064	804.686	0.133	804.686
																														22.88	13	22.68	8	22.68	9	22.68	9.5	22.68	10	--	--		805.488	0.16778	805.488	0.10922	805.488	0.13017	805.488
																														22.89	14	22.69	14	22.69	11	22.69	12	22.69	13	--	--		806.29	0.17465	806.29	0.10843	806.29	0.13219	806.29
																														22.9	14	22.7	11	22.7	7	22.7	8	22.7	9	--	--		807.092	0.17112	807.092	0.10922	807.092	0.12977	807.092
																														22.91	12	22.71	8	22.71	9	22.71	11	22.71	13	--	--		807.894	0.17632	807.894	0.11221	807.894	0.13461	807.894
																														22.92	13	22.72	15	22.72	14	22.72	15.5	22.72	17	--	--		808.696	0.1791	808.696	0.10717	808.696	0.13138	808.696
																														22.93	8	22.73	17	22.73	12	22.73	14.5	22.73	17	--	--		809.497	0.17483	809.497	0.10607	809.497	0.1328	809.497
																														22.94	14	22.74	12	22.74	7	22.74	8	22.74	9	--	--		810.299	0.17075	810.299	0.10701	810.299	0.1334	810.299
																														22.95	8	22.75	10	22.75	11	22.75	14	22.75	17	--	--		811.1	0.17261	811.1	0.10701	811.1	0.12977	811.1
																														22.96	14	22.76	9	22.76	9	22.76	12	22.76	15	--	--		811.901	0.17316	811.901	0.11206	811.901	0.13219	811.901
																														22.97	12	22.77	18	22.77	11	22.77	9	22.77	7	--	--		812.702	0.17205	812.702	0.10827	812.702	0.13118	812.702
																														22.98	17	22.78	17	22.78	12	22.78	12.5	22.78	13	--	--		813.503	0.16555	813.503	0.11064	813.503	0.13239	813.503
																														22.99	8	22.79	11	22.79	18	22.79	14.5	22.79	11	--	--		814.304	0.1765	814.304	0.10985	814.304	0.1336	814.304
																														23	14	22.8	12	22.8	13	22.8	10	22.8	7	--	--		815.105	0.16648	815.105	0.10575	815.105	0.13098	815.105
																														23.01	14	22.81	13	22.81	15	22.81	11.5	22.81	8	--	--		815.905	0.18022	815.905	0.10496	815.905	0.13219	815.905
																														23.02	13	22.82	10	22.82	11	22.82	11.5	22.82	12	--	--		816.706	0.17558	816.706	0.10796	816.706	0.13158	816.706
																														23.03	11	22.83	8	22.83	11	22.83	12.5	22.83	14	--	--		817.506	0.17112	817.506	0.11048	817.506	0.13542	817.506
																														23.04	7	22.84	9	22.84	9	22.84	10.5	22.84	12	--	--		818.306	0.18467	818.306	0.10843	818.306	0.13058	818.306
																														23.05	12	22.85	17	22.85	15	22.85	12.5	22.85	10	--	--		819.106	0.17149	819.106	0.10922	819.106	0.13138	819.106
																														23.06	7	22.86	17	22.86	13	22.86	14.5	22.86	16	--	--		819.906	0.17706	819.906	0.10607	819.906	0.1328	819.906
																														23.07	12	22.87	16	22.87	17	22.87	12.5	22.87	8	--	--		820.706	0.17038	820.706	0.10843	820.706	0.13461	820.706
																														23.08	11	22.88	15	22.88	7	22.88	11	22.88	15	--	--		821.505	0.17131	821.505	0.10938	821.505	0.13401	821.505
																														23.09	9	22.89	13	22.89	9	22.89	11.5	22.89	14	--	--		822.305	0.17335	822.305	0.10875	822.305	0.13179	822.305
																														23.1	15	22.9	13	22.9	13	22.9	13.5	22.9	14	--	--		823.104	0.18114	823.104	0.10843	823.104	0.13158	823.104
																														23.11	9	22.91	9	22.91	14	22.91	11.5	22.91	9	--	--		823.903	0.17353	823.903	0.11127	823.903	0.1332	823.903
																														23.12	10	22.92	10	22.92	9	22.92	10.5	22.92	12	--	--		824.702	0.17539	824.702	0.10875	824.702	0.13663	824.702
																														23.13	5	22.93	12	22.93	8	22.93	11	22.93	14	--	--		825.501	0.17353	825.501	0.10969	825.501	0.13118	825.501
																														23.14	11	22.94	18	22.94	15	22.94	11.5	22.94	8	--	--		826.3	0.17149	826.3	0.10875	826.3	0.13179	826.3
																														23.15	13	22.95	10	22.95	10	22.95	8	22.95	6	--	--		827.098	0.16518	827.098	0.10733	827.098	0.13663	827.098
																														23.16	12	22.96	14	22.96	8	22.96	9.5	22.96	11	--	--		827.897	0.17854	827.897	0.10701	827.897	0.13643	827.897
																														23.17	7	22.97	18	22.97	12	22.97	14	22.97	16	--	--		828.695	0.17223	828.695	0.11032	828.695	0.13703	828.695
																														23.18	8	22.98	11	22.98	11	22.98	13	22.98	15	--	--		829.493	0.16927	829.493	0.11174	829.493	0.13078	829.493
																														23.19	6	22.99	10	22.99	9	22.99	7.5	22.99	6	--	--		830.292	0.16964	830.292	0.1119	830.292	0.1332	830.292
																														23.2	11	23	15	23	9	23	12	23	15	--	--		831.09	0.16685	831.09	0.11237	831.09	0.13158	831.09
																														23.21	12	23.01	12	23.01	8	23.01	10	23.01	12	--	--		831.887	0.17854	831.887	0.10875	831.887	0.12936	831.887
																														23.22	16	23.02	16	23.02	12	23.02	11	23.02	10	--	--		832.685	0.17056	832.685	0.10906	832.685	0.13542	832.685
																														23.23	14	23.03	19	23.03	8	23.03	9.5	23.03	11	--	--		833.483	0.16927	833.483	0.1078	833.483	0.13199	833.483
																														23.24	14	23.04	15	23.04	9	23.04	12	23.04	15	--	--		834.28	0.17261	834.28	0.10969	834.28	0.1332	834.28
																														23.25	10	23.05	9	23.05	8	23.05	11	23.05	14	--	--		835.077	0.17094	835.077	0.1119	835.077	0.13179	835.077
																														23.26	9	23.06	11	23.06	16	23.06	14.5	23.06	13	--	--		835.874	0.17465	835.874	0.10686	835.874	0.13098	835.874
																														23.27	13	23.07	16	23.07	17	23.07	14	23.07	11	--	--		836.671	0.17094	836.671	0.10717	836.671	0.1338	836.671
																														23.28	8	23.08	13	23.08	11	23.08	10.5	23.08	10	--	--		837.468	0.17428	837.468	0.10827	837.468	0.13259	837.468
																														23.29	15	23.09	11	23.09	13	23.09	13	23.09	13	--	--		838.265	0.17613	838.265	0.10969	838.265	0.13037	838.265
																														23.3	7	23.1	9	23.1	14	23.1	12.5	23.1	11	--	--		839.062	0.1637	839.062	0.10796	839.062	0.13239	839.062
																														23.31	10	23.11	12	23.11	16	23.11	13	23.11	10	--	--		839.858	0.1778	839.858	0.11064	839.858	0.13804	839.858
																														23.32	11	23.12	15	23.12	12	23.12	14.5	23.12	17	--	--		840.654	0.16908	840.654	0.1108	840.654	0.13118	840.654
																														23.33	0	23.13	11	23.13	10	23.13	10	23.13	10	--	--		841.451	0.16592	841.451	0.11032	841.451	0.1336	841.451
																														23.34	14	23.14	10	23.14	12	23.14	11.5	23.14	11	--	--		842.247	0.17409	842.247	0.11127	842.247	0.13078	842.247
																														23.35	14	23.15	13	23.15	11	23.15	13	23.15	15	--	--		843.043	0.16982	843.043	0.10559	843.043	0.13219	843.043
																														23.36	15	23.16	11	23.16	8	23.16	9.5	23.16	11	--	--		843.838	0.17483	843.838	0.10827	843.838	0.1336	843.838
																														23.37	14	23.17	14	23.17	13	23.17	10.5	23.17	8	--	--		844.634	0.16518	844.634	0.11017	844.634	0.1336	844.634
																														23.38	14	23.18	8	23.18	9	23.18	7.5	23.18	6	--	--		845.43	0.1739	845.43	0.11032	845.43	0.13441	845.43
																														23.39	10	23.19	11	23.19	17	23.19	12.5	23.19	8	--	--		846.225	0.17186	846.225	0.10954	846.225	0.13179	846.225
																														23.4	17	23.2	6	23.2	10	23.2	11	23.2	12	--	--		847.02	0.1739	847.02	0.10686	847.02	0.13179	847.02
																														23.41	12	23.21	8	23.21	12	23.21	10	23.21	8	--	--		847.815	0.17131	847.815	0.11032	847.815	0.13421	847.815
																														23.42	5	23.22	11	23.22	13	23.22	12	23.22	11	--	--		848.61	0.16927	848.61	0.10638	848.61	0.12997	848.61
																														23.43	7	23.23	14	23.23	12	23.23	12	23.23	12	--	--		849.405	0.17261	849.405	0.11379	849.405	0.13481	849.405
																														23.44	12	23.24	12	23.24	10	23.24	7.5	23.24	5	--	--		850.2	0.18337	850.2	0.1119	850.2	0.1334	850.2
																														23.45	17	23.25	13	23.25	12	23.25	9.5	23.25	7	--	--		850.994	0.17687	850.994	0.10906	850.994	0.13542	850.994
																														23.46	14	23.26	16	23.26	12	23.26	13.5	23.26	15	--	--		851.789	0.1739	851.789	0.10922	851.789	0.13179	851.789
																														23.47	15	23.27	17	23.27	16	23.27	15	23.27	14	--	--		852.583	0.17483	852.583	0.10812	852.583	0.13522	852.583
																														23.48	12	23.28	6	23.28	17	23.28	12	23.28	7	--	--		853.377	0.17539	853.377	0.10827	853.377	0.13401	853.377
																														23.49	13	23.29	21	23.29	13	23.29	15	23.29	17	--	--		854.171	0.17056	854.171	0.10875	854.171	0.13138	854.171
																														23.5	18	23.3	11	23.3	9	23.3	12	23.3	15	--	--		854.965	0.165	854.965	0.10749	854.965	0.133	854.965
																														23.51	12	23.31	13	23.31	11	23.31	9.5	23.31	8	--	--		855.759	0.18077	855.759	0.1089	855.759	0.13239	855.759
																														23.52	17	23.32	13	23.32	8	23.32	10.5	23.32	13	--	--		856.553	0.17149	856.553	0.10591	856.553	0.13259	856.553
																														23.53	13	23.33	15	23.33	8	23.33	9	23.33	10	--	--		857.346	0.17762	857.346	0.11111	857.346	0.13199	857.346
																														23.54	8	23.34	6	23.34	16	23.34	16.5	23.34	17	--	--		858.14	0.17242	858.14	0.11253	858.14	0.13683	858.14
																														23.55	10	23.35	15	23.35	7	23.35	8.5	23.35	10	--	--		858.933	0.17316	858.933	0.11174	858.933	0.13219	858.933
																														23.56	16	23.36	3	23.36	11	23.36	12	23.36	13	--	--		859.726	0.16592	859.726	0.10638	859.726	0.12957	859.726
																														23.57	13	23.37	10	23.37	11	23.37	14.5	23.37	18	--	--		860.519	0.17353	860.519	0.10906	860.519	0.12836	860.519
																														23.58	11	23.38	15	23.38	8	23.38	11.5	23.38	15	--	--		861.312	0.17353	861.312	0.10733	861.312	0.133	861.312
																														23.59	9	23.39	9	23.39	18	23.39	13.5	23.39	9	--	--		862.104	0.17019	862.104	0.10843	862.104	0.13259	862.104
																														23.6	14	23.4	11	23.4	15	23.4	13.5	23.4	12	--	--
																														23.61	9	23.41	10	23.41	16	23.41	11.5	23.41	7	--	--
																														23.62	17	23.42	12	23.42	15	23.42	14	23.42	13	--	--
																														23.63	10	23.43	5	23.43	15	23.43	15	23.43	15	--	--
																														23.64	12	23.44	8	23.44	14	23.44	13.5	23.44	13	--	--
																														23.65	6	23.45	10	23.45	11	23.45	11.5	23.45	12	--	--
																														23.66	22	23.46	15	23.46	7	23.46	10	23.46	13	--	--
																														23.67	9	23.47	14	23.47	11	23.47	11.5	23.47	12	--	--
																														23.68	11	23.48	12	23.48	8	23.48	7	23.48	6	--	--
																														23.69	12	23.49	14	23.49	17	23.49	14.5	23.49	12	--	--
																														23.7	8	23.5	5	23.5	17	23.5	15	23.5	13	--	--
																														23.71	10	23.51	10	23.51	12	23.51	11.5	23.51	11	--	--
																														23.72	16	23.52	14	23.52	14	23.52	14	23.52	14	--	--
																														23.73	8	23.53	12	23.53	9	23.53	13.5	23.53	18	--	--
																														23.74	13	23.54	13	23.54	13	23.54	13.5	23.54	14	--	--
																														23.75	13	23.55	12	23.55	10	23.55	12	23.55	14	--	--
																														23.76	10	23.56	16	23.56	15	23.56	12.5	23.56	10	--	--
																														23.77	11	23.57	10	23.57	10	23.57	15	23.57	20	--	--
																														23.78	3	23.58	9	23.58	9	23.58	7	23.58	5	--	--
																														23.79	7	23.59	8	23.59	10	23.59	11	23.59	12	--	--
																														23.8	9	23.6	13	23.6	12	23.6	12	23.6	12	--	--
																														23.81	15	23.61	15	23.61	7	23.61	8	23.61	9	--	--
																														23.82	13	23.62	9	23.62	12	23.62	9	23.62	6	--	--
																														23.83	18	23.63	12	23.63	6	23.63	8.5	23.63	11	--	--
																														23.84	11	23.64	12	23.64	8	23.64	10	23.64	12	--	--
																														23.85	13	23.65	5	23.65	14	23.65	12	23.65	10	--	--
																														23.86	6	23.66	7	23.66	16	23.66	10.5	23.66	5	--	--
																														23.87	9	23.67	12	23.67	11	23.67	10.5	23.67	10	--	--
																														23.88	14	23.68	12	23.68	8	23.68	7	23.68	6	--	--
																														23.89	11	23.69	14	23.69	14	23.69	12	23.69	10	--	--
																														23.9	12	23.7	4	23.7	13	23.7	10.5	23.7	8	--	--
																														23.91	15	23.71	11	23.71	13	23.71	11.5	23.71	10	--	--
																														23.92	9	23.72	16	23.72	19	23.72	14	23.72	9	--	--
																														23.93	12	23.73	19	23.73	19	23.73	14	23.73	9	--	--
																														23.94	13	23.74	14	23.74	6	23.74	8.5	23.74	11	--	--
																														23.95	12	23.75	10	23.75	7	23.75	7.5	23.75	8	--	--
																														23.96	10	23.76	14	23.76	13	23.76	13	23.76	13	--	--
																														23.97	14	23.77	16	23.77	16	23.77	11.5	23.77	7	--	--
																														23.98	13	23.78	19	23.78	8	23.78	9	23.78	10	--	--
																														23.99	7	23.79	10	23.79	15	23.79	11.5	23.79	8	--	--
																														24	9	23.8	9	23.8	12	23.8	13	23.8	14	--	--
																														24.01	9	23.81	16	23.81	11	23.81	12	23.81	13	--	--
																														24.02	9	23.82	9	23.82	15	23.82	14	23.82	13	--	--
																														24.03	9	23.83	15	23.83	12	23.83	13.5	23.83	15	--	--
																														24.04	12	23.84	10	23.84	14	23.84	14.5	23.84	15	--	--
																														24.05	8	23.85	9	23.85	9	23.85	13.5	23.85	18	--	--
																														24.06	11	23.86	14	23.86	12	23.86	9.5	23.86	7	--	--
																														24.07	11	23.87	21	23.87	14	23.87	12	23.87	10	--	--
																														24.08	20	23.88	14	23.88	9	23.88	11.5	23.88	14	--	--
																														24.09	4	23.89	13	23.89	8	23.89	10	23.89	12	--	--
																														24.1	7	23.9	14	23.9	8	23.9	11.5	23.9	15	--	--
																														24.11	11	23.91	11	23.91	13	23.91	14.5	23.91	16	--	--
																														24.12	10	23.92	9	23.92	12	23.92	13	23.92	14	--	--
																														24.13	7	23.93	10	23.93	12	23.93	12.5	23.93	13	--	--
																														24.14	6	23.94	6	23.94	11	23.94	12	23.94	13	--	--
																														24.15	7	23.95	14	23.95	10	23.95	10	23.95	10	--	--
																														24.16	9	23.96	13	23.96	13	23.96	13	23.96	13	--	--
																														24.17	8	23.97	14	23.97	20	23.97	15	23.97	10	--	--
																														24.18	17	23.98	13	23.98	6	23.98	6	23.98	6	--	--
																														24.19	6	23.99	16	23.99	14	23.99	12.5	23.99	11	--	--
																														24.2	11	24	16	24	10	24	11	24	12	--	--
																														24.21	9	24.01	13	24.01	7	24.01	8.5	24.01	10	--	--
																														24.22	10	24.02	12	24.02	14	24.02	10.5	24.02	7	--	--
																														24.23	8	24.03	11	24.03	13	24.03	11	24.03	9	--	--
																														24.24	17	24.04	8	24.04	10	24.04	11	24.04	12	--	--
																														24.25	11	24.05	13	24.05	13	24.05	13.5	24.05	14	--	--
																														24.26	19	24.06	14	24.06	8	24.06	6.5	24.06	5	--	--
																														24.27	10	24.07	11	24.07	11	24.07	12	24.07	13	--	--
																														24.28	17	24.08	13	24.08	9	24.08	10	24.08	11	--	--
																														24.29	9	24.09	8	24.09	9	24.09	10.5	24.09	12	--	--
																														24.3	11	24.1	10	24.1	11	24.1	12.5	24.1	14	--	--
																														24.31	9	24.11	13	24.11	21	24.11	18	24.11	15	--	--
																														24.32	10	24.12	12	24.12	10	24.12	14	24.12	18	--	--
																														24.33	7	24.13	14	24.13	6	24.13	9	24.13	12	--	--
																														24.34	12	24.14	12	24.14	15	24.14	10.5	24.14	6	--	--
																														24.35	14	24.15	11	24.15	16	24.15	14.5	24.15	13	--	--
																														24.36	17	24.16	15	24.16	9	24.16	13.5	24.16	18	--	--
																														24.37	12	24.17	14	24.17	9	24.17	8.5	24.17	8	--	--
																														24.38	9	24.18	10	24.18	14	24.18	17	24.18	20	--	--
																														24.39	10	24.19	15	24.19	13	24.19	12.5	24.19	12	--	--
																														24.4	19	24.2	14	24.2	12	24.2	11	24.2	10	--	--
																														24.41	8	24.21	10	24.21	9	24.21	8.5	24.21	8	--	--
																														24.42	10	24.22	12	24.22	15	24.22	12	24.22	9	--	--
																														24.43	13	24.23	13	24.23	15	24.23	12.5	24.23	10	--	--
																														24.44	10	24.24	13	24.24	8	24.24	12.5	24.24	17	--	--
																														24.45	9	24.25	7	24.25	8	24.25	7	24.25	6	--	--
																														24.46	11	24.26	11	24.26	12	24.26	10.5	24.26	9	--	--
																														24.47	15	24.27	10	24.27	14	24.27	12.5	24.27	11	--	--
																														24.48	6	24.28	15	24.28	14	24.28	10.5	24.28	7	--	--
																														24.49	11	24.29	11	24.29	10	24.29	11	24.29	12	--	--
																														24.5	12	24.3	15	24.3	10	24.3	12	24.3	14	--	--
																														24.51	11	24.31	11	24.31	11	24.31	10.5	24.31	10	--	--
																														24.52	9	24.32	10	24.32	14	24.32	15.5	24.32	17	--	--
																														24.53	10	24.33	9	24.33	16	24.33	14.5	24.33	13	--	--
																														24.54	5	24.34	11	24.34	9	24.34	12	24.34	15	--	--
																														24.55	9	24.35	11	24.35	9	24.35	10	24.35	11	--	--
																														24.56	12	24.36	15	24.36	14	24.36	11	24.36	8	--	--
																														24.57	8	24.37	17	24.37	20	24.37	15.5	24.37	11	--	--
																														24.58	10	24.38	6	24.38	13	24.38	14	24.38	15	--	--
																														24.59	11	24.39	12	24.39	8	24.39	10	24.39	12	--	--
																														24.6	7	24.4	12	24.4	13	24.4	11	24.4	9	--	--
																														24.61	7	24.41	11	24.41	12	24.41	12.5	24.41	13	--	--
																														24.62	14	24.42	14	24.42	8	24.42	8.5	24.42	9	--	--
																														24.63	8	24.43	10	24.43	14	24.43	13.5	24.43	13	--	--
																														24.64	13	24.44	15	24.44	15	24.44	11.5	24.44	8	--	--
																														24.65	11	24.45	9	24.45	10	24.45	7.5	24.45	5	--	--
																														24.66	13	24.46	17	24.46	5	24.46	12.5	24.46	20	--	--
																														24.67	7	24.47	11	24.47	8	24.47	9.5	24.47	11	--	--
																														24.68	17	24.48	5	24.48	7	24.48	8.5	24.48	10	--	--
																														24.69	11	24.49	13	24.49	14	24.49	10	24.49	6	--	--
																														24.7	9	24.5	13	24.5	11	24.5	10.5	24.5	10	--	--
																														24.71	7	24.51	11	24.51	17	24.51	14	24.51	11	--	--
																														24.72	13	24.52	7	24.52	14	24.52	13	24.52	12	--	--
																														24.73	9	24.53	2	24.53	8	24.53	9	24.53	10	--	--
																														24.74	11	24.54	17	24.54	10	24.54	13.5	24.54	17	--	--
																														24.75	12	24.55	11	24.55	10	24.55	9	24.55	8	--	--
																														24.76	10	24.56	9	24.56	10	24.56	13	24.56	16	--	--
																														24.77	8	24.57	13	24.57	9	24.57	8.5	24.57	8	--	--
																														24.78	10	24.58	9	24.58	16	24.58	12.5	24.58	9	--	--
																														24.79	9	24.59	12	24.59	10	24.59	9.5	24.59	9	--	--
																														24.8	14	24.6	8	24.6	15	24.6	14.5	24.6	14	--	--
																														24.81	7	24.61	13	24.61	19	24.61	15	24.61	11	--	--
																														24.82	13	24.62	11	24.62	16	24.62	15.5	24.62	15	--	--
																														24.83	8	24.63	10	24.63	10	24.63	10	24.63	10	--	--
																														24.84	12	24.64	12	24.64	10	24.64	11	24.64	12	--	--
																														24.85	14	24.65	18	24.65	8	24.65	8.5	24.65	9	--	--
																														24.86	6	24.66	10	24.66	9	24.66	8	24.66	7	--	--
																														24.87	16	24.67	8	24.67	8	24.67	8	24.67	8	--	--
																														24.88	11	24.68	12	24.68	14	24.68	8.5	24.68	3	--	--
																														24.89	10	24.69	12	24.69	12	24.69	10.5	24.69	9	--	--
																														24.9	11	24.7	5	24.7	10	24.7	11	24.7	12	--	--
																														24.91	15	24.71	6	24.71	4	24.71	9.5	24.71	15	--	--
																														24.92	14	24.72	9	24.72	11	24.72	10.5	24.72	10	--	--
																														24.93	12	24.73	14	24.73	14	24.73	13.5	24.73	13	--	--
																														24.94	5	24.74	10	24.74	14	24.74	12	24.74	10	--	--
																														24.95	16	24.75	12	24.75	14	24.75	11.5	24.75	9	--	--
																														24.96	19	24.76	14	24.76	14	24.76	14.5	24.76	15	--	--
																														24.97	16	24.77	15	24.77	15	24.77	12.5	24.77	10	--	--
																														24.98	18	24.78	12	24.78	12	24.78	13	24.78	14	--	--
																														24.99	9	24.79	9	24.79	17	24.79	14	24.79	11	--	--
																														25	13	24.8	10	24.8	12	24.8	12	24.8	12	--	--
																														25.01	12	24.81	13	24.81	10	24.81	9	24.81	8	--	--
																														25.02	16	24.82	11	24.82	22	24.82	15.5	24.82	9	--	--
																														25.03	13	24.83	10	24.83	13	24.83	9.5	24.83	6	--	--
																														25.04	15	24.84	11	24.84	8	24.84	7	24.84	6	--	--
																														25.05	14	24.85	10	24.85	13	24.85	12.5	24.85	12	--	--
																														25.06	13	24.86	7	24.86	8	24.86	6.5	24.86	5	--	--
																														25.07	17	24.87	16	24.87	9	24.87	11.5	24.87	14	--	--
																														25.08	14	24.88	10	24.88	11	24.88	9.5	24.88	8	--	--
																														25.09	12	24.89	9	24.89	9	24.89	14	24.89	19	--	--
																														25.1	7	24.9	8	24.9	16	24.9	13	24.9	10	--	--
																														25.11	12	24.91	10	24.91	15	24.91	14	24.91	13	--	--
																														25.12	14	24.92	13	24.92	4	24.92	7.5	24.92	11	--	--
																														25.13	10	24.93	10	24.93	11	24.93	9.5	24.93	8	--	--
																														25.14	8	24.94	10	24.94	6	24.94	8.5	24.94	11	--	--
																														25.15	14	24.95	6	24.95	15	24.95	13.5	24.95	12	--	--
																														25.16	8	24.96	14	24.96	13	24.96	14.5	24.96	16	--	--
																														25.17	8	24.97	15	24.97	9	24.97	10	24.97	11	--	--
																														25.18	6	24.98	8	24.98	10	24.98	7.5	24.98	5	--	--
																														25.19	10	24.99	8	24.99	9	24.99	10	24.99	11	--	--
																														25.2	9	25	7	25	12	25	10	25	8	--	--
																														25.21	12	25.01	9	25.01	11	25.01	10	25.01	9	--	--
																														25.22	14	25.02	12	25.02	10	25.02	10.5	25.02	11	--	--
																														25.23	15	25.03	10	25.03	18	25.03	13.5	25.03	9	--	--
																														25.24	11	25.04	11	25.04	11	25.04	11.5	25.04	12	--	--
																														25.25	9	25.05	3	25.05	13	25.05	12.5	25.05	12	--	--
																														25.26	11	25.06	8	25.06	9	25.06	11.5	25.06	14	--	--
																														25.27	7	25.07	11	25.07	9	25.07	7	25.07	5	--	--
																														25.28	13	25.08	11	25.08	13	25.08	13	25.08	13	--	--
																														25.29	13	25.09	6	25.09	10	25.09	10.5	25.09	11	--	--
																														25.3	8	25.1	11	25.1	16	25.1	15	25.1	14	--	--
																														25.31	11	25.11	10	25.11	9	25.11	6	25.11	3	--	--
																														25.32	11	25.12	16	25.12	14	25.12	12	25.12	10	--	--
																														25.33	14	25.13	9	25.13	10	25.13	8.5	25.13	7	--	--
																														25.34	12	25.14	15	25.14	16	25.14	18	25.14	20	--	--
																														25.35	12	25.15	8	25.15	11	25.15	12	25.15	13	--	--
																														25.36	7	25.16	15	25.16	9	25.16	8.5	25.16	8	--	--
																														25.37	11	25.17	16	25.17	11	25.17	10.5	25.17	10	--	--
																														25.38	20	25.18	17	25.18	13	25.18	10	25.18	7	--	--
																														25.39	13	25.19	9	25.19	11	25.19	13.5	25.19	16	--	--
																														25.4	11	25.2	11	25.2	12	25.2	11	25.2	10	--	--
																														25.41	14	25.21	8	25.21	13	25.21	9.5	25.21	6	--	--
																														25.42	8	25.22	15	25.22	14	25.22	11	25.22	8	--	--
																														25.43	11	25.23	10	25.23	12	25.23	15.5	25.23	19	--	--
																														25.44	9	25.24	10	25.24	11	25.24	13	25.24	15	--	--
																														25.45	13	25.25	8	25.25	12	25.25	12.5	25.25	13	--	--
																														25.46	8	25.26	12	25.26	8	25.26	10	25.26	12	--	--
																														25.47	9	25.27	12	25.27	9	25.27	15.5	25.27	22	--	--
																														25.48	9	25.28	16	25.28	9	25.28	13	25.28	17	--	--
																														25.49	10	25.29	13	25.29	22	25.29	15	25.29	8	--	--
																														25.5	7	25.3	12	25.3	9	25.3	11.5	25.3	14	--	--
																														25.51	13	25.31	13	25.31	18	25.31	19	25.31	20	--	--
																														25.52	14	25.32	14	25.32	9	25.32	11	25.32	13	--	--
																														25.53	9	25.33	7	25.33	19	25.33	12.5	25.33	6	--	--
																														25.54	14	25.34	11	25.34	10	25.34	12.5	25.34	15	--	--
																														25.55	12	25.35	13	25.35	13	25.35	12.5	25.35	12	--	--
																														25.56	14	25.36	10	25.36	18	25.36	13.5	25.36	9	--	--
																														25.57	12	25.37	9	25.37	7	25.37	7.5	25.37	8	--	--
																														25.58	13	25.38	11	25.38	13	25.38	10	25.38	7	--	--
																														25.59	8	25.39	8	25.39	10	25.39	9.5	25.39	9	--	--
																														25.6	4	25.4	11	25.4	17	25.4	15	25.4	13	--	--
																														25.61	6	25.41	7	25.41	6	25.41	8.5	25.41	11	--	--
																														25.62	12	25.42	7	25.42	14	25.42	11.5	25.42	9	--	--
																														25.63	12	25.43	14	25.43	17	25.43	12	25.43	7	--	--
																														25.64	9	25.44	9	25.44	10	25.44	9	25.44	8	--	--
																														25.65	12	25.45	11	25.45	10	25.45	8.5	25.45	7	--	--
																														25.66	9	25.46	11	25.46	9	25.46	9.5	25.46	10	--	--
																														25.67	8	25.47	10	25.47	11	25.47	12.5	25.47	14	--	--
																														25.68	10	25.48	7	25.48	12	25.48	11	25.48	10	--	--
																														25.69	10	25.49	10	25.49	8	25.49	9.5	25.49	11	--	--
																														25.7	8	25.5	9	25.5	14	25.5	13.5	25.5	13	--	--
																														25.71	13	25.51	9	25.51	8	25.51	9	25.51	10	--	--
																														25.72	10	25.52	21	25.52	14	25.52	10.5	25.52	7	--	--
																														25.73	14	25.53	7	25.53	10	25.53	11.5	25.53	13	--	--
																														25.74	11	25.54	14	25.54	16	25.54	11	25.54	6	--	--
																														25.75	12	25.55	10	25.55	12	25.55	10.5	25.55	9	--	--
																														25.76	15	25.56	15	25.56	15	25.56	15.5	25.56	16	--	--
																														25.77	11	25.57	16	25.57	14	25.57	11	25.57	8	--	--
																														25.78	12	25.58	5	25.58	9	25.58	8.5	25.58	8	--	--
																														25.79	10	25.59	11	25.59	9	25.59	9	25.59	9	--	--
																														25.8	15	25.6	9	25.6	9	25.6	10.5	25.6	12	--	--
																														25.81	12	25.61	11	25.61	12	25.61	11	25.61	10	--	--
																														25.82	11	25.62	10	25.62	12	25.62	9	25.62	6	--	--
																														25.83	6	25.63	14	25.63	10	25.63	12.5	25.63	15	--	--
																														25.84	11	25.64	12	25.64	10	25.64	9.5	25.64	9	--	--
																														25.85	13	25.65	17	25.65	18	25.65	15	25.65	12	--	--
																														25.86	5	25.66	8	25.66	12	25.66	11	25.66	10	--	--
																														25.87	9	25.67	10	25.67	11	25.67	9.5	25.67	8	--	--
																														25.88	9	25.68	11	25.68	14	25.68	12	25.68	10	--	--
																														25.89	10	25.69	11	25.69	11	25.69	10	25.69	9	--	--
																														25.9	11	25.7	13	25.7	8	25.7	10	25.7	12	--	--
																														25.91	10	25.71	6	25.71	11	25.71	12	25.71	13	--	--
																														25.92	8	25.72	11	25.72	8	25.72	10	25.72	12	--	--
																														25.93	7	25.73	11	25.73	12	25.73	11.5	25.73	11	--	--
																														25.94	18	25.74	13	25.74	8	25.74	10.5	25.74	13	--	--
																														25.95	12	25.75	10	25.75	8	25.75	10.5	25.75	13	--	--
																														25.96	13	25.76	17	25.76	10	25.76	10.5	25.76	11	--	--
																														25.97	8	25.77	16	25.77	9	25.77	9.5	25.77	10	--	--
																														25.98	15	25.78	11	25.78	10	25.78	9	25.78	8	--	--
																														25.99	9	25.79	3	25.79	11	25.79	12	25.79	13	--	--
																														26	12	25.8	7	25.8	10	25.8	11	25.8	12	--	--
																														26.01	11	25.81	9	25.81	11	25.81	12	25.81	13	--	--
																														26.02	17	25.82	12	25.82	10	25.82	8	25.82	6	--	--
																														26.03	14	25.83	13	25.83	12	25.83	10.5	25.83	9	--	--
																														26.04	6	25.84	8	25.84	20	25.84	14.5	25.84	9	--	--
																														26.05	7	25.85	7	25.85	13	25.85	11.5	25.85	10	--	--
																														26.06	11	25.86	7	25.86	17	25.86	14	25.86	11	--	--
																														26.07	6	25.87	16	25.87	11	25.87	12.5	25.87	14	--	--
																														26.08	13	25.88	11	25.88	13	25.88	16	25.88	19	--	--
																														26.09	15	25.89	8	25.89	10	25.89	10	25.89	10	--	--
																														26.1	6	25.9	9	25.9	11	25.9	11	25.9	11	--	--
																														26.11	12	25.91	11	25.91	11	25.91	9.5	25.91	8	--	--
																														26.12	9	25.92	7	25.92	12	25.92	9	25.92	6	--	--
																														26.13	7	25.93	6	25.93	11	25.93	9.5	25.93	8	--	--
																														26.14	10	25.94	10	25.94	8	25.94	9.5	25.94	11	--	--
																														26.15	7	25.95	12	25.95	11	25.95	13.5	25.95	16	--	--
																														26.16	11	25.96	4	25.96	8	25.96	6.5	25.96	5	--	--
																														26.17	11	25.97	7	25.97	10	25.97	8	25.97	6	--	--
																														26.18	9	25.98	13	25.98	3	25.98	6.5	25.98	10	--	--
																														26.19	8	25.99	8	25.99	10	25.99	13	25.99	16	--	--
																														26.2	11	26	5	26	10	26	10	26	10	--	--
																														26.21	8	26.01	11	26.01	10	26.01	8	26.01	6	--	--
																														26.22	14	26.02	9	26.02	16	26.02	13.5	26.02	11	--	--
																														26.23	8	26.03	13	26.03	7	26.03	10	26.03	13	--	--
																														26.24	12	26.04	7	26.04	7	26.04	9.5	26.04	12	--	--
																														26.25	9	26.05	9	26.05	6	26.05	5.5	26.05	5	--	--
																														26.26	20	26.06	15	26.06	16	26.06	10.5	26.06	5	--	--
																														26.27	12	26.07	14	26.07	16	26.07	12.5	26.07	9	--	--
																														26.28	11	26.08	17	26.08	6	26.08	10.5	26.08	15	--	--
																														26.29	13	26.09	14	26.09	13	26.09	11.5	26.09	10	--	--
																														26.3	9	26.1	13	26.1	9	26.1	9	26.1	9	--	--
																														26.31	11	26.11	7	26.11	8	26.11	10	26.11	12	--	--
																														26.32	12	26.12	9	26.12	8	26.12	9	26.12	10	--	--
																														26.33	13	26.13	8	26.13	12	26.13	8	26.13	4	--	--
																														26.34	10	26.14	17	26.14	10	26.14	7.5	26.14	5	--	--
																														26.35	5	26.15	10	26.15	12	26.15	8	26.15	4	--	--
																														26.36	7	26.16	9	26.16	17	26.16	12.5	26.16	8	--	--
																														26.37	7	26.17	13	26.17	11	26.17	8.5	26.17	6	--	--
																														26.38	6	26.18	10	26.18	16	26.18	12.5	26.18	9	--	--
																														26.39	7	26.19	12	26.19	12	26.19	11.5	26.19	11	--	--
																														26.4	18	26.2	12	26.2	14	26.2	13.5	26.2	13	--	--
																														26.41	14	26.21	16	26.21	9	26.21	10	26.21	11	--	--
																														26.42	8	26.22	12	26.22	16	26.22	12.5	26.22	9	--	--
																														26.43	13	26.23	12	26.23	13	26.23	11.5	26.23	10	--	--
																														26.44	7	26.24	10	26.24	8	26.24	10.5	26.24	13	--	--
																														26.45	10	26.25	14	26.25	13	26.25	11	26.25	9	--	--
																														26.46	9	26.26	10	26.26	16	26.26	13	26.26	10	--	--
																														26.47	10	26.27	10	26.27	10	26.27	9	26.27	8	--	--
																														26.48	5	26.28	14	26.28	13	26.28	10	26.28	7	--	--
																														26.49	11	26.29	8	26.29	14	26.29	13	26.29	12	--	--
																														26.5	13	26.3	8	26.3	16	26.3	12.5	26.3	9	--	--
																														26.51	11	26.31	7	26.31	14	26.31	8.5	26.31	3	--	--
																														26.52	12	26.32	8	26.32	12	26.32	10	26.32	8	--	--
																														26.53	8	26.33	13	26.33	14	26.33	10	26.33	6	--	--
																														26.54	16	26.34	10	26.34	7	26.34	7.5	26.34	8	--	--
																														26.55	16	26.35	8	26.35	11	26.35	12.5	26.35	14	--	--
																														26.56	13	26.36	9	26.36	10	26.36	10.5	26.36	11	--	--
																														26.57	15	26.37	13	26.37	5	26.37	8	26.37	11	--	--
																														26.58	10	26.38	12	26.38	8	26.38	8	26.38	8	--	--
																														26.59	14	26.39	17	26.39	14	26.39	12.5	26.39	11	--	--
																														26.6	6	26.4	11	26.4	10	26.4	11	26.4	12	--	--
																														26.61	7	26.41	14	26.41	10	26.41	11	26.41	12	--	--
																														26.62	20	26.42	13	26.42	15	26.42	11.5	26.42	8	--	--
																														26.63	13	26.43	6	26.43	12	26.43	12	26.43	12	--	--
																														26.64	5	26.44	11	26.44	7	26.44	5.5	26.44	4	--	--
																														26.65	11	26.45	13	26.45	17	26.45	16	26.45	15	--	--
																														26.66	11	26.46	12	26.46	11	26.46	12	26.46	13	--	--
																														26.67	8	26.47	17	26.47	13	26.47	11	26.47	9	--	--
																														26.68	4	26.48	9	26.48	11	26.48	10.5	26.48	10	--	--
																														26.69	5	26.49	12	26.49	19	26.49	16	26.49	13	--	--
																														26.7	11	26.5	15	26.5	12	26.5	13	26.5	14	--	--
																														26.71	6	26.51	14	26.51	6	26.51	8	26.51	10	--	--
																														26.72	6	26.52	10	26.52	14	26.52	13	26.52	12	--	--
																														26.73	4	26.53	8	26.53	8	26.53	11	26.53	14	--	--
																														26.74	11	26.54	10	26.54	9	26.54	11	26.54	13	--	--
																														26.75	9	26.55	8	26.55	14	26.55	10.5	26.55	7	--	--
																														26.76	8	26.56	13	26.56	11	26.56	10.5	26.56	10	--	--
																														26.77	12	26.57	10	26.57	8	26.57	10.5	26.57	13	--	--
																														26.78	10	26.58	10	26.58	8	26.58	9	26.58	10	--	--
																														26.79	5	26.59	14	26.59	11	26.59	11	26.59	11	--	--
																														26.8	9	26.6	8	26.6	8	26.6	8.5	26.6	9	--	--
																														26.81	8	26.61	14	26.61	13	26.61	11.5	26.61	10	--	--
																														26.82	11	26.62	11	26.62	9	26.62	12	26.62	15	--	--
																														26.83	12	26.63	15	26.63	15	26.63	12.5	26.63	10	--	--
																														26.84	6	26.64	9	26.64	8	26.64	7.5	26.64	7	--	--
																														26.85	7	26.65	7	26.65	13	26.65	11	26.65	9	--	--
																														26.86	11	26.66	13	26.66	15	26.66	12	26.66	9	--	--
																														26.87	9	26.67	6	26.67	10	26.67	9.5	26.67	9	--	--
																														26.88	11	26.68	17	26.68	12	26.68	13.5	26.68	15	--	--
																														26.89	10	26.69	10	26.69	9	26.69	12	26.69	15	--	--
																														26.9	13	26.7	11	26.7	6	26.7	9.5	26.7	13	--	--
																														26.91	11	26.71	11	26.71	5	26.71	9	26.71	13	--	--
																														26.92	8	26.72	11	26.72	13	26.72	10	26.72	7	--	--
																														26.93	7	26.73	8	26.73	15	26.73	10	26.73	5	--	--
																														26.94	11	26.74	7	26.74	9	26.74	9.5	26.74	10	--	--
																														26.95	7	26.75	11	26.75	8	26.75	10.5	26.75	13	--	--
																														26.96	8	26.76	16	26.76	9	26.76	9	26.76	9	--	--
																														26.97	11	26.77	18	26.77	6	26.77	8	26.77	10	--	--
																														26.98	9	26.78	10	26.78	19	26.78	13.5	26.78	8	--	--
																														26.99	10	26.79	12	26.79	7	26.79	8.5	26.79	10	--	--
																														27	9	26.8	7	26.8	7	26.8	9.5	26.8	12	--	--
																														27.01	12	26.81	5	26.81	18	26.81	12.5	26.81	7	--	--
																														27.02	10	26.82	11	26.82	11	26.82	10	26.82	9	--	--
																														27.03	3	26.83	13	26.83	13	26.83	13	26.83	13	--	--
																														27.04	9	26.84	15	26.84	15	26.84	13.5	26.84	12	--	--
																														27.05	8	26.85	12	26.85	9	26.85	11.5	26.85	14	--	--
																														27.06	9	26.86	15	26.86	8	26.86	8	26.86	8	--	--
																														27.07	8	26.87	14	26.87	8	26.87	6	26.87	4	--	--
																														27.08	10	26.88	17	26.88	6	26.88	10	26.88	14	--	--
																														27.09	12	26.89	8	26.89	10	26.89	9	26.89	8	--	--
																														27.1	7	26.9	12	26.9	8	26.9	7.5	26.9	7	--	--
																														27.11	10	26.91	8	26.91	14	26.91	11.5	26.91	9	--	--
																														27.12	5	26.92	15	26.92	12	26.92	10.5	26.92	9	--	--
																														27.13	9	26.93	9	26.93	14	26.93	10.5	26.93	7	--	--
																														27.14	12	26.94	6	26.94	10	26.94	8.5	26.94	7	--	--
																														27.15	16	26.95	12	26.95	9	26.95	11	26.95	13	--	--
																														27.16	9	26.96	11	26.96	14	26.96	14	26.96	14	--	--
																														27.17	9	26.97	9	26.97	11	26.97	9	26.97	7	--	--
																														27.18	14	26.98	11	26.98	10	26.98	11.5	26.98	13	--	--
																														27.19	13	26.99	12	26.99	11	26.99	10.5	26.99	10	--	--
																														27.2	15	27	10	27	15	27	11	27	7	--	--
																														27.21	12	27.01	8	27.01	10	27.01	8.5	27.01	7	--	--
																														27.22	12	27.02	6	27.02	7	27.02	6	27.02	5	--	--
																														27.23	8	27.03	5	27.03	8	27.03	8	27.03	8	--	--
																														27.24	13	27.04	11	27.04	14	27.04	11	27.04	8	--	--
																														27.25	6	27.05	8	27.05	2	27.05	4.5	27.05	7	--	--
																														27.26	11	27.06	8	27.06	10	27.06	12	27.06	14	--	--
																														27.27	12	27.07	6	27.07	10	27.07	8.5	27.07	7	--	--
																														27.28	14	27.08	8	27.08	9	27.08	8	27.08	7	--	--
																														27.29	7	27.09	7	27.09	10	27.09	11.5	27.09	13	--	--
																														27.3	11	27.1	12	27.1	15	27.1	13.5	27.1	12	--	--
																														27.31	9	27.11	7	27.11	12	27.11	10.5	27.11	9	--	--
																														27.32	10	27.12	14	27.12	7	27.12	9	27.12	11	--	--
																														27.33	6	27.13	10	27.13	7	27.13	8	27.13	9	--	--
																														27.34	10	27.14	4	27.14	11	27.14	9	27.14	7	--	--
																														27.35	13	27.15	15	27.15	7	27.15	6.5	27.15	6	--	--
																														27.36	13	27.16	12	27.16	9	27.16	7.5	27.16	6	--	--
																														27.37	5	27.17	15	27.17	15	27.17	12	27.17	9	--	--
																														27.38	8	27.18	9	27.18	10	27.18	11.5	27.18	13	--	--
																														27.39	8	27.19	9	27.19	11	27.19	11.5	27.19	12	--	--
																														27.4	9	27.2	7	27.2	11	27.2	8	27.2	5	--	--
																														27.41	9	27.21	16	27.21	8	27.21	8	27.21	8	--	--
																														27.42	7	27.22	10	27.22	15	27.22	13.5	27.22	12	--	--
																														27.43	9	27.23	9	27.23	12	27.23	10	27.23	8	--	--
																														27.44	10	27.24	11	27.24	10	27.24	8.5	27.24	7	--	--
																														27.45	7	27.25	9	27.25	15	27.25	12	27.25	9	--	--
																														27.46	11	27.26	6	27.26	9	27.26	9	27.26	9	--	--
																														27.47	11	27.27	5	27.27	13	27.27	12.5	27.27	12	--	--
																														27.48	7	27.28	10	27.28	4	27.28	5	27.28	6	--	--
																														27.49	8	27.29	4	27.29	16	27.29	13.5	27.29	11	--	--
																														27.5	12	27.3	11	27.3	13	27.3	10.5	27.3	8	--	--
																														27.51	14	27.31	10	27.31	8	27.31	12	27.31	16	--	--
																														27.52	13	27.32	10	27.32	7	27.32	8.5	27.32	10	--	--
																														27.53	8	27.33	10	27.33	6	27.33	8.5	27.33	11	--	--
																														27.54	10	27.34	8	27.34	10	27.34	8.5	27.34	7	--	--
																														27.55	8	27.35	11	27.35	15	27.35	10	27.35	5	--	--
																														27.56	8	27.36	5	27.36	11	27.36	10	27.36	9	--	--
																														27.57	13	27.37	8	27.37	11	27.37	11	27.37	11	--	--
																														27.58	10	27.38	10	27.38	9	27.38	9	27.38	9	--	--
																														27.59	12	27.39	6	27.39	12	27.39	9	27.39	6	--	--
																														27.6	11	27.4	10	27.4	12	27.4	10.5	27.4	9	--	--
																														27.61	13	27.41	9	27.41	6	27.41	8.5	27.41	11	--	--
																														27.62	12	27.42	12	27.42	10	27.42	10.5	27.42	11	--	--
																														27.63	11	27.43	11	27.43	4	27.43	9	27.43	14	--	--
																														27.64	11	27.44	8	27.44	15	27.44	9.5	27.44	4	--	--
																														27.65	12	27.45	12	27.45	12	27.45	12	27.45	12	--	--
																														27.66	8	27.46	8	27.46	9	27.46	10	27.46	11	--	--
																														27.67	10	27.47	7	27.47	9	27.47	10	27.47	11	--	--
																														27.68	9	27.48	13	27.48	14	27.48	11	27.48	8	--	--
																														27.69	7	27.49	13	27.49	7	27.49	5.5	27.49	4	--	--
																														27.7	8	27.5	10	27.5	10	27.5	8	27.5	6	--	--
																														27.71	9	27.51	8	27.51	12	27.51	13.5	27.51	15	--	--
																														27.72	8	27.52	15	27.52	10	27.52	12.5	27.52	15	--	--
																														27.73	8	27.53	7	27.53	7	27.53	7.5	27.53	8	--	--
																														27.74	6	27.54	13	27.54	10	27.54	11	27.54	12	--	--
																														27.75	9	27.55	11	27.55	8	27.55	8.5	27.55	9	--	--
																														27.76	7	27.56	5	27.56	11	27.56	10	27.56	9	--	--
																														27.77	8	27.57	10	27.57	8	27.57	5.5	27.57	3	--	--
																														27.78	13	27.58	12	27.58	7	27.58	7.5	27.58	8	--	--
																														27.79	8	27.59	12	27.59	9	27.59	8.5	27.59	8	--	--
																														27.8	9	27.6	13	27.6	12	27.6	11	27.6	10	--	--
																														27.81	15	27.61	11	27.61	7	27.61	9.5	27.61	12	--	--
																														27.82	7	27.62	9	27.62	6	27.62	6.5	27.62	7	--	--
																														27.83	8	27.63	5	27.63	12	27.63	10.5	27.63	9	--	--
																														27.84	11	27.64	4	27.64	8	27.64	9	27.64	10	--	--
																														27.85	10	27.65	9	27.65	6	27.65	6.5	27.65	7	--	--
																														27.86	9	27.66	7	27.66	14	27.66	10.5	27.66	7	--	--
																														27.87	9	27.67	16	27.67	8	27.67	7.5	27.67	7	--	--
																														27.88	10	27.68	4	27.68	13	27.68	13	27.68	13	--	--
																														27.89	10	27.69	8	27.69	10	27.69	10	27.69	10	--	--
																														27.9	14	27.7	14	27.7	14	27.7	10.5	27.7	7	--	--
																														27.91	9	27.71	14	27.71	10	27.71	11	27.71	12	--	--
																														27.92	7	27.72	11	27.72	7	27.72	5	27.72	3	--	--
																														27.93	9	27.73	8	27.73	13	27.73	9.5	27.73	6	--	--
																														27.94	10	27.74	10	27.74	9	27.74	8.5	27.74	8	--	--
																														27.95	10	27.75	16	27.75	12	27.75	11.5	27.75	11	--	--
																														27.96	14	27.76	10	27.76	7	27.76	5.5	27.76	4	--	--
																														27.97	8	27.77	9	27.77	12	27.77	12.5	27.77	13	--	--
																														27.98	12	27.78	12	27.78	9	27.78	9	27.78	9	--	--
																														27.99	12	27.79	13	27.79	10	27.79	10	27.79	10	--	--
																														28	13	27.8	8	27.8	7	27.8	10.5	27.8	14	--	--
																														28.01	5	27.81	9	27.81	12	27.81	10	27.81	8	--	--
																														28.02	14	27.82	5	27.82	12	27.82	9	27.82	6	--	--
																														28.03	5	27.83	8	27.83	11	27.83	10	27.83	9	--	--
																														28.04	7	27.84	7	27.84	11	27.84	10.5	27.84	10	--	--
																														28.05	16	27.85	12	27.85	10	27.85	11	27.85	12	--	--
																														28.06	3	27.86	7	27.86	5	27.86	5	27.86	5	--	--
																														28.07	12	27.87	10	27.87	9	27.87	7	27.87	5	--	--
																														28.08	5	27.88	9	27.88	6	27.88	8.5	27.88	11	--	--
																														28.09	8	27.89	10	27.89	15	27.89	11	27.89	7	--	--
																														28.1	5	27.9	6	27.9	11	27.9	11	27.9	11	--	--
																														28.11	7	27.91	11	27.91	7	27.91	7	27.91	7	--	--
																														28.12	12	27.92	5	27.92	11	27.92	9	27.92	7	--	--
																														28.13	7	27.93	15	27.93	8	27.93	11	27.93	14	--	--
																														28.14	9	27.94	13	27.94	10	27.94	9	27.94	8	--	--
																														28.15	13	27.95	6	27.95	10	27.95	9	27.95	8	--	--
																														28.16	4	27.96	6	27.96	9	27.96	12.5	27.96	16	--	--
																														28.17	13	27.97	19	27.97	13	27.97	13.5	27.97	14	--	--
																														28.18	7	27.98	7	27.98	6	27.98	5.5	27.98	5	--	--
																														28.19	12	27.99	12	27.99	12	27.99	11.5	27.99	11	--	--
																														28.2	12	28	12	28	8	28	7	28	6	--	--
																														28.21	17	28.01	6	28.01	11	28.01	8.5	28.01	6	--	--
																														28.22	9	28.02	7	28.02	10	28.02	10.5	28.02	11	--	--
																														28.23	8	28.03	8	28.03	10	28.03	10.5	28.03	11	--	--
																														28.24	10	28.04	2	28.04	9	28.04	7.5	28.04	6	--	--
																														28.25	10	28.05	7	28.05	8	28.05	8	28.05	8	--	--
																														28.26	9	28.06	8	28.06	9	28.06	9.5	28.06	10	--	--
																														28.27	9	28.07	12	28.07	9	28.07	7	28.07	5	--	--
																														28.28	14	28.08	9	28.08	12	28.08	10.5	28.08	9	--	--
																														28.29	12	28.09	9	28.09	9	28.09	7	28.09	5	--	--
																														28.3	5	28.1	13	28.1	11	28.1	9.5	28.1	8	--	--
																														28.31	14	28.11	9	28.11	8	28.11	8.5	28.11	9	--	--
																														28.32	8	28.12	11	28.12	11	28.12	9.5	28.12	8	--	--
																														28.33	7	28.13	16	28.13	9	28.13	11.5	28.13	14	--	--
																														28.34	12	28.14	9	28.14	11	28.14	11.5	28.14	12	--	--
																														28.35	6	28.15	10	28.15	9	28.15	9	28.15	9	--	--
																														28.36	9	28.16	9	28.16	14	28.16	16	28.16	18	--	--
																														28.37	8	28.17	21	28.17	13	28.17	15	28.17	17	--	--
																														28.38	7	28.18	6	28.18	15	28.18	13	28.18	11	--	--
																														28.39	12	28.19	11	28.19	9	28.19	8.5	28.19	8	--	--
																														28.4	7	28.2	12	28.2	8	28.2	9	28.2	10	--	--
																														28.41	11	28.21	7	28.21	8	28.21	8	28.21	8	--	--
																														28.42	5	28.22	5	28.22	10	28.22	11.5	28.22	13	--	--
																														28.43	10	28.23	16	28.23	5	28.23	6	28.23	7	--	--
																														28.44	4	28.24	10	28.24	10	28.24	11	28.24	12	--	--
																														28.45	11	28.25	11	28.25	9	28.25	9.5	28.25	10	--	--
																														28.46	9	28.26	9	28.26	13	28.26	10.5	28.26	8	--	--
																														28.47	10	28.27	9	28.27	9	28.27	9.5	28.27	10	--	--
																														28.48	10	28.28	11	28.28	7	28.28	9	28.28	11	--	--
																														28.49	12	28.29	6	28.29	7	28.29	9.5	28.29	12	--	--
																														28.5	8	28.3	11	28.3	10	28.3	12	28.3	14	--	--
																														28.51	11	28.31	13	28.31	16	28.31	14.5	28.31	13	--	--
																														28.52	10	28.32	8	28.32	7	28.32	7.5	28.32	8	--	--
																														28.53	14	28.33	5	28.33	3	28.33	4	28.33	5	--	--
																														28.54	6	28.34	9	28.34	11	28.34	8.5	28.34	6	--	--
																														28.55	8	28.35	10	28.35	9	28.35	8	28.35	7	--	--
																														28.56	7	28.36	8	28.36	10	28.36	7	28.36	4	--	--
																														28.57	7	28.37	13	28.37	6	28.37	7.5	28.37	9	--	--
																														28.58	8	28.38	9	28.38	8	28.38	9	28.38	10	--	--
																														28.59	6	28.39	12	28.39	7	28.39	7	28.39	7	--	--
																														28.6	18	28.4	5	28.4	7	28.4	7	28.4	7	--	--
																														28.61	12	28.41	11	28.41	5	28.41	7	28.41	9	--	--
																														28.62	8	28.42	10	28.42	14	28.42	12.5	28.42	11	--	--
																														28.63	6	28.43	7	28.43	8	28.43	8.5	28.43	9	--	--
																														28.64	10	28.44	9	28.44	10	28.44	7.5	28.44	5	--	--
																														28.65	7	28.45	13	28.45	8	28.45	10.5	28.45	13	--	--
																														28.66	10	28.46	8	28.46	16	28.46	11	28.46	6	--	--
																														28.67	13	28.47	12	28.47	9	28.47	6	28.47	3	--	--
																														28.68	5	28.48	10	28.48	12	28.48	10	28.48	8	--	--
																														28.69	7	28.49	3	28.49	8	28.49	8	28.49	8	--	--
																														28.7	10	28.5	15	28.5	10	28.5	10.5	28.5	11	--	--
																														28.71	10	28.51	7	28.51	13	28.51	11	28.51	9	--	--
																														28.72	5	28.52	12	28.52	10	28.52	10.5	28.52	11	--	--
																														28.73	8	28.53	8	28.53	15	28.53	15	28.53	15	--	--
																														28.74	11	28.54	16	28.54	14	28.54	13.5	28.54	13	--	--
																														28.75	12	28.55	9	28.55	7	28.55	9	28.55	11	--	--
																														28.76	6	28.56	14	28.56	9	28.56	9.5	28.56	10	--	--
																														28.77	9	28.57	8	28.57	13	28.57	12	28.57	11	--	--
																														28.78	6	28.58	3	28.58	13	28.58	11	28.58	9	--	--
																														28.79	6	28.59	13	28.59	7	28.59	8	28.59	9	--	--
																														28.8	8	28.6	7	28.6	6	28.6	6.5	28.6	7	--	--
																														28.81	10	28.61	10	28.61	12	28.61	12	28.61	12	--	--
																														28.82	13	28.62	7	28.62	13	28.62	9.5	28.62	6	--	--
																														28.83	10	28.63	10	28.63	10	28.63	10	28.63	10	--	--
																														28.84	3	28.64	8	28.64	13	28.64	13.5	28.64	14	--	--
																														28.85	10	28.65	10	28.65	8	28.65	7	28.65	6	--	--
																														28.86	9	28.66	10	28.66	9	28.66	9.5	28.66	10	--	--
																														28.87	17	28.67	5	28.67	9	28.67	8	28.67	7	--	--
																														28.88	7	28.68	7	28.68	13	28.68	10	28.68	7	--	--
																														28.89	11	28.69	10	28.69	6	28.69	6.5	28.69	7	--	--
																														28.9	13	28.7	13	28.7	14	28.7	11	28.7	8	--	--
																														28.91	7	28.71	7	28.71	9	28.71	8	28.71	7	--	--
																														28.92	8	28.72	7	28.72	7	28.72	7.5	28.72	8	--	--
																														28.93	15	28.73	9	28.73	7	28.73	8	28.73	9	--	--
																														28.94	12	28.74	8	28.74	6	28.74	6.5	28.74	7	--	--
																														28.95	7	28.75	10	28.75	16	28.75	12.5	28.75	9	--	--
																														28.96	6	28.76	17	28.76	11	28.76	10.5	28.76	10	--	--
																														28.97	11	28.77	10	28.77	11	28.77	10	28.77	9	--	--
																														28.98	7	28.78	11	28.78	7	28.78	7.5	28.78	8	--	--
																														28.99	10	28.79	5	28.79	13	28.79	10.5	28.79	8	--	--
																														29	12	28.8	11	28.8	11	28.8	9.5	28.8	8	--	--
																														29.01	9	28.81	9	28.81	7	28.81	7	28.81	7	--	--
																														29.02	9	28.82	6	28.82	4	28.82	7.5	28.82	11	--	--
																														29.03	10	28.83	11	28.83	7	28.83	8	28.83	9	--	--
																														29.04	9	28.84	11	28.84	8	28.84	7.5	28.84	7	--	--
																														29.05	5	28.85	9	28.85	12	28.85	10	28.85	8	--	--
																														29.06	7	28.86	14	28.86	8	28.86	7.5	28.86	7	--	--
																														29.07	9	28.87	12	28.87	7	28.87	6	28.87	5	--	--
																														29.08	7	28.88	11	28.88	5	28.88	7.5	28.88	10	--	--
																														29.09	10	28.89	12	28.89	7	28.89	7.5	28.89	8	--	--
																														29.1	15	28.9	9	28.9	9	28.9	8.5	28.9	8	--	--
																														29.11	9	28.91	7	28.91	9	28.91	11	28.91	13	--	--
																														29.12	5	28.92	6	28.92	5	28.92	7	28.92	9	--	--
																														29.13	10	28.93	11	28.93	12	28.93	14	28.93	16	--	--
																														29.14	6	28.94	9	28.94	5	28.94	8.5	28.94	12	--	--
																														29.15	9	28.95	12	28.95	4	28.95	5	28.95	6	--	--
																														29.16	8	28.96	12	28.96	7	28.96	7.5	28.96	8	--	--
																														29.17	9	28.97	8	28.97	13	28.97	12.5	28.97	12	--	--
																														29.18	7	28.98	8	28.98	12	28.98	12	28.98	12	--	--
																														29.19	14	28.99	7	28.99	13	28.99	12	28.99	11	--	--
																														29.2	9	29	11	29	8	29	6.5	29	5	--	--
																														29.21	6	29.01	5	29.01	7	29.01	9	29.01	11	--	--
																														29.22	14	29.02	9	29.02	10	29.02	10	29.02	10	--	--
																														29.23	9	29.03	9	29.03	13	29.03	12	29.03	11	--	--
																														29.24	10	29.04	9	29.04	11	29.04	12.5	29.04	14	--	--
																														29.25	12	29.05	9	29.05	15	29.05	14	29.05	13	--	--
																														29.26	13	29.06	7	29.06	10	29.06	10	29.06	10	--	--
																														29.27	6	29.07	11	29.07	9	29.07	11.5	29.07	14	--	--
																														29.28	6	29.08	10	29.08	9	29.08	7.5	29.08	6	--	--
																														29.29	13	29.09	14	29.09	12	29.09	10	29.09	8	--	--
																														29.3	10	29.1	11	29.1	11	29.1	12.5	29.1	14	--	--
																														29.31	6	29.11	6	29.11	9	29.11	9	29.11	9	--	--
																														29.32	10	29.12	9	29.12	6	29.12	7.5	29.12	9	--	--
																														29.33	6	29.13	14	29.13	13	29.13	10.5	29.13	8	--	--
																														29.34	11	29.14	12	29.14	10	29.14	10	29.14	10	--	--
																														29.35	11	29.15	10	29.15	13	29.15	10	29.15	7	--	--
																														29.36	17	29.16	7	29.16	14	29.16	10.5	29.16	7	--	--
																														29.37	14	29.17	10	29.17	11	29.17	11.5	29.17	12	--	--
																														29.38	8	29.18	9	29.18	12	29.18	10	29.18	8	--	--
																														29.39	9	29.19	11	29.19	8	29.19	9.5	29.19	11	--	--
																														29.4	8	29.2	9	29.2	16	29.2	10.5	29.2	5	--	--
																														29.41	9	29.21	8	29.21	10	29.21	11	29.21	12	--	--
																														29.42	3	29.22	5	29.22	11	29.22	8.5	29.22	6	--	--
																														29.43	6	29.23	12	29.23	7	29.23	7	29.23	7	--	--
																														29.44	14	29.24	4	29.24	10	29.24	8.5	29.24	7	--	--
																														29.45	11	29.25	7	29.25	4	29.25	5	29.25	6	--	--
																														29.46	9	29.26	6	29.26	11	29.26	8	29.26	5	--	--
																														29.47	9	29.27	12	29.27	10	29.27	7.5	29.27	5	--	--
																														29.48	13	29.28	13	29.28	8	29.28	10.5	29.28	13	--	--
																														29.49	5	29.29	10	29.29	12	29.29	12	29.29	12	--	--
																														29.5	8	29.3	9	29.3	6	29.3	6.5	29.3	7	--	--
																														29.51	11	29.31	6	29.31	10	29.31	11.5	29.31	13	--	--
																														29.52	7	29.32	10	29.32	8	29.32	8.5	29.32	9	--	--
																														29.53	11	29.33	12	29.33	9	29.33	10	29.33	11	--	--
																														29.54	15	29.34	14	29.34	5	29.34	8	29.34	11	--	--
																														29.55	8	29.35	11	29.35	8	29.35	7.5	29.35	7	--	--
																														29.56	9	29.36	10	29.36	11	29.36	7	29.36	3	--	--
																														29.57	7	29.37	9	29.37	8	29.37	8.5	29.37	9	--	--
																														29.58	5	29.38	8	29.38	9	29.38	8	29.38	7	--	--
																														29.59	9	29.39	4	29.39	6	29.39	5	29.39	4	--	--
																														29.6	8	29.4	13	29.4	8	29.4	9	29.4	10	--	--
																														29.61	8	29.41	14	29.41	10	29.41	10	29.41	10	--	--
																														29.62	2	29.42	3	29.42	9	29.42	7.5	29.42	6	--	--
																														29.63	3	29.43	8	29.43	13	29.43	11	29.43	9	--	--
																														29.64	9	29.44	12	29.44	14	29.44	11.5	29.44	9	--	--
																														29.65	9	29.45	11	29.45	11	29.45	7	29.45	3	--	--
																														29.66	10	29.46	9	29.46	11	29.46	11.5	29.46	12	--	--
																														29.67	4	29.47	6	29.47	3	29.47	7.5	29.47	12	--	--
																														29.68	7	29.48	12	29.48	6	29.48	8	29.48	10	--	--
																														29.69	4	29.49	10	29.49	6	29.49	6	29.49	6	--	--
																														29.7	15	29.5	11	29.5	12	29.5	11.5	29.5	11	--	--
																														29.71	6	29.51	8	29.51	8	29.51	7.5	29.51	7	--	--
																														29.72	13	29.52	9	29.52	10	29.52	10	29.52	10	--	--
																														29.73	9	29.53	8	29.53	11	29.53	9	29.53	7	--	--
																														29.74	13	29.54	7	29.54	4	29.54	5	29.54	6	--	--
																														29.75	7	29.55	15	29.55	3	29.55	5	29.55	7	--	--
																														29.76	8	29.56	9	29.56	6	29.56	7	29.56	8	--	--
																														29.77	15	29.57	14	29.57	6	29.57	6.5	29.57	7	--	--
																														29.78	11	29.58	15	29.58	7	29.58	5	29.58	3	--	--
																														29.79	9	29.59	12	29.59	14	29.59	13.5	29.59	13	--	--
																														29.8	5	29.6	9	29.6	10	29.6	8.5	29.6	7	--	--
																														29.81	8	29.61	7	29.61	11	29.61	9	29.61	7	--	--
																														29.82	13	29.62	10	29.62	9	29.62	9	29.62	9	--	--
																														29.83	13	29.63	11	29.63	5	29.63	7	29.63	9	--	--
																														29.84	7	29.64	7	29.64	11	29.64	12	29.64	13	--	--
																														29.85	3	29.65	8	29.65	9	29.65	7	29.65	5	--	--
																														29.86	7	29.66	11	29.66	4	29.66	7	29.66	10	--	--
																														29.87	7	29.67	11	29.67	15	29.67	12.5	29.67	10	--	--
																														29.88	8	29.68	15	29.68	12	29.68	8.5	29.68	5	--	--
																														29.89	7	29.69	9	29.69	12	29.69	9	29.69	6	--	--
																														29.9	5	29.7	6	29.7	11	29.7	10	29.7	9	--	--
																														29.91	11	29.71	8	29.71	14	29.71	13.5	29.71	13	--	--
																														29.92	4	29.72	16	29.72	6	29.72	8.5	29.72	11	--	--
																														29.93	10	29.73	6	29.73	9	29.73	8.5	29.73	8	--	--
																														29.94	10	29.74	9	29.74	6	29.74	8.5	29.74	11	--	--
																														29.95	6	29.75	11	29.75	10	29.75	10.5	29.75	11	--	--
																														29.96	9	29.76	12	29.76	17	29.76	12	29.76	7	--	--
																														29.97	12	29.77	7	29.77	5	29.77	9	29.77	13	--	--
																														29.98	7	29.78	7	29.78	15	29.78	13.5	29.78	12	--	--
																														29.99	12	29.79	12	29.79	6	29.79	5	29.79	4	--	--
																														30	8	29.8	10	29.8	8	29.8	9	29.8	10	--	--
																														30.01	11	29.81	8	29.81	11	29.81	9.5	29.81	8	--	--
																														30.02	10	29.82	10	29.82	10	29.82	10	29.82	10	--	--
																														30.03	10	29.83	7	29.83	6	29.83	6.5	29.83	7	--	--
																														30.04	4	29.84	7	29.84	5	29.84	7	29.84	9	--	--
																														30.05	11	29.85	10	29.85	3	29.85	7.5	29.85	12	--	--
																														30.06	9	29.86	7	29.86	9	29.86	9.5	29.86	10	--	--
																														30.07	10	29.87	8	29.87	7	29.87	7	29.87	7	--	--
																														30.08	6	29.88	11	29.88	11	29.88	7	29.88	3	--	--
																														30.09	6	29.89	9	29.89	10	29.89	7.5	29.89	5	--	--
																														30.1	10	29.9	11	29.9	9	29.9	8.5	29.9	8	--	--
																														30.11	12	29.91	12	29.91	7	29.91	6.5	29.91	6	--	--
																														30.12	7	29.92	8	29.92	7	29.92	6.5	29.92	6	--	--
																														30.13	12	29.93	4	29.93	13	29.93	12.5	29.93	12	--	--
																														30.14	12	29.94	6	29.94	8	29.94	9	29.94	10	--	--
																														30.15	10	29.95	14	29.95	6	29.95	7	29.95	8	--	--
																														30.16	5	29.96	15	29.96	11	29.96	11	29.96	11	--	--
																														30.17	5	29.97	4	29.97	6	29.97	6	29.97	6	--	--
[truncated: 5,003 more rows]
[truncated: 180 more columns]

## Sheet: Supporting information2
Figure S25								Figure S27a					Figure S27b									Figure S27c
	0min	20mins	40min	60min	80min	100min		Pristine		Se passivated			As-grown				Se passivated					j=0o				j=90o
-296.157	920	768	780	779	866	869		150.45	742.725	150.45	1956.99		0	0	-0.03055	-0.0298	0	-0.08941	0.00652	-0.15269		Data		Fitting		Data		Fitting
-295.222	928	748	796	838	865	935		151.051	741.512	151.051	1961.87		0.06667	-0.00447	-0.03353	-0.05066	0.06667	-0.08941	0.0298	-0.13858		0	-0.638	0	-0.63081	0	-0.261	0	-0.26441
-294.287	982	770	831	770	873	943		151.652	750.738	151.652	1969.78		0.13333	-0.02757	-0.02608	-0.05886	0.13333	-0.08196	0.0149	-0.09388		12.8571	-0.64743	0.18018	-0.63109	9.47368	-0.25996	0.18018	-0.26438
-293.352	975	789	774	852	849	903		152.252	765.091	152.252	1959.75		0.2	-0.0447	-0.04992	-0.06855	0.2	-0.01024	0.02794	-0.16093		25.7143	-0.65686	0.36036	-0.63137	18.9474	-0.25892	0.36036	-0.26435
-292.417	1006	796	794	827	882	927		152.853	765.807	152.853	1961.79		0.26667	-0.0149	-0.06259	-0.03129	0.26667	0.07823	0.04657	-0.15199		38.5714	-0.67029	0.54054	-0.63165	28.4211	-0.25787	0.54054	-0.26432
-291.482	997	784	791	843	909	957		153.453	749.985	153.453	1978.93		0.33333	0.01118	-0.06035	-0.03502	0.33333	0.05402	0.00652	-0.15646		51.4286	-0.666	0.72072	-0.63193	37.8947	-0.26296	0.72072	-0.26428
-290.547	963	768	795	803	871	906		154.054	767.551	154.054	1988.04		0.4	-0.00969	-0.05513	-0.04545	0.4	-0.02794	-0.04936	-0.13411		64.2857	-0.64571	0.9009	-0.63221	47.3684	-0.27122	0.9009	-0.26425
-289.612	962	747	759	791	873	934		154.655	772.055	154.655	1990.78		0.46667	-0.02682	-0.00969	-0.06259	0.46667	-0.08009	-0.0326	-0.03576		77.1429	-0.63486	1.08108	-0.63248	56.8421	-0.28531	1.08108	-0.26422
-288.677	996	761	796	804	895	938		155.255	755.568	155.255	1985.5		0.53333	-0.02086	-0.03502	-0.02161	0.53333	-0.10803	-0.05495	-0.01341		90	-0.625	1.26126	-0.63276	66.3158	-0.28789	1.26126	-0.26418
-287.741	930	730	763	749	808	883		155.856	758.178	155.856	1983.21		0.6	0.03278	-0.038	-0.04172	0.6	-0.08568	-0.04191	0.08941		102.857	-0.60714	1.44144	-0.63304	75.7895	-0.28474	1.44144	-0.26414
-286.806	900	689	733	743	772	824		156.456	761.513	156.456	1970.2		0.66667	0.03725	-0.02161	-0.02608	0.66667	-0.03539	0.04657	0.14752		115.714	-0.59429	1.62162	-0.63331	85.2632	-0.28158	1.62162	-0.2641
-285.871	866	687	697	698	769	753		157.057	762.832	157.057	1939.85		0.73333	0.02831	-0.01565	-0.01118	0.73333	-0.01024	0.08009	0.12776		128.571	-0.59	1.8018	-0.63359	94.7368	-0.26737	1.8018	-0.26406
-284.936	803	687	711	703	734	770		157.658	772.216	157.658	1946.94		0.8	0.000745064	-0.0231	-0.01043	0.8	0.02421	0.06519	0.1207		141.429	-0.58571	1.98198	-0.63386	104.211	-0.24211	1.98198	-0.26402
-284.001	799	701	705	695	735	769		158.258	781.595	158.258	1967.97		0.86667	-0.01118	-0.03129	-0.01192	0.86667	-0.03353	0.00838	0.09388		154.286	-0.59	2.16216	-0.63413	113.684	-0.21684	2.16216	-0.26398
-283.066	790	669	682	705	715	729		158.859	788.854	158.859	2004.27		0.93333	0.01863	-0.03129	0.000745064	0.93333	-0.06519	-0.01024	0.0447		167.143	-0.62	2.34234	-0.63441	123.158	-0.21779	2.34234	-0.26394
-282.131	738	670	677	705	689	729		159.459	773.326	159.459	2000.55		1	0.01788	-0.05215	-0.04321	1	-0.08754	0.00466	-0.11176		180	-0.635	2.52252	-0.63468	132.632	-0.23116	2.52252	-0.26389
-281.196	717	651	664	658	657	665		160.06	761.079	160.06	1993.86		1.06667	0.00373	-0.04619	-0.05066	1.06667	-0.08289	-0.00373	-0.15199				2.7027	-0.63495	142.105	-0.23937	2.7027	-0.26385
-280.261	667	642	661	664	677	655		160.661	764.38	160.661	1996.5		1.13333	-0.03502	-0.01118	-0.04768	1.13333	-0.03912	0.03725	-0.06706				2.88288	-0.63522	151.579	-0.24242	2.88288	-0.2638
-279.326	654	655	671	634	647	662		161.261	790.74	161.261	2009.87		1.2	-0.04098	-0.05364	-0.05141	1.2	0.03539	0.06519	-0.06706				3.06306	-0.63549	161.053	-0.24947	3.06306	-0.26375
-278.391	659	647	647	658	654	651		161.862	810.838	161.862	2016.48		1.26667	-0.02533	-0.07004	-0.05811	1.26667	0.0922	0.05309	-0.21905				3.24324	-0.63576	170.526	-0.25747	3.24324	-0.26371
-277.456	670	645	665	651	645	642		162.462	803.574	162.462	2001.29		1.33333	-0.02906	-0.07823	-0.04172	1.33333	0.08848	0.00466	-0.20117				3.42342	-0.63603	180	-0.26	3.42342	-0.26366
-276.521	631	659	657	649	639	646		163.063	813.899	163.063	2003.17		1.4	-0.01863	-0.03427	-0.06408	1.4	0.00838	-0.06706	-0.14305				3.6036	-0.63629			3.6036	-0.26361
-275.586	648	649	646	647	656	650		163.664	823.222	163.664	2017.07		1.46667	-0.01118	-0.07376	-0.04545	1.46667	-0.05215	-0.0773	-0.06706				3.78378	-0.63656			3.78378	-0.26356
-274.651	649	655	664	652	660	664		164.264	816.616	164.264	2050.76		1.53333	-0.05588	-0.02086	-0.02384	1.53333	-0.07357	-0.0326	-0.04917				3.96396	-0.63683			3.96396	-0.26351
-273.715	665	641	663	675	666	670		164.865	820.989	164.865	2057.5		1.6	-0.0231	0.00447	-0.0447	1.6	-0.04191	0.07451	0.14305				4.14414	-0.63709			4.14414	-0.26346
-272.78	661	663	678	649	662	674		165.465	834.509	165.465	2056		1.66667	0	-0.0298	0.00522	1.66667	0.07637	0.12014	0.14763				4.32432	-0.63735			4.32432	-0.2634
-271.845	643	654	650	649	655	656		166.066	865.566	166.066	2056		1.73333	0.02608	-0.00447	0.01863	1.73333	0.0773	0.07264	0.16702				4.5045	-0.63762			4.5045	-0.26335
-270.91	653	642	641	650	659	661		166.667	870.63	166.667	2046.37		1.8	0.06259	0.02459	0.02831	1.8	-0.00559	0.02794	0.01336				4.68468	-0.63788			4.68468	-0.2633
-269.975	652	642	662	654	653	670		167.267	867.569	167.267	2049.38		1.86667	0.08568	0.05439	0.02161	1.86667	-0.03912	-0.0149	0.01118				4.86486	-0.63814			4.86486	-0.26324
-269.04	647	634	656	642	665	662		167.868	870.213	167.868	2111.52		1.93333	0.0611	0.05961	0.05066	1.93333	-0.08941	-0.04377	0.00988				5.04505	-0.6384			5.04505	-0.26319
-268.105	678	658	659	670	668	656		168.468	890.042	168.468	2158.8		2	0.06184	0.07078	0.07823	2	-0.15088	0	0.00501				5.22523	-0.63866			5.22523	-0.26313
-267.17	656	644	664	654	647	657		169.069	917.526	169.069	2194.51		2.06667	0.07749	0.07674	0.07153	2.06667	-0.12294	0.02794	-0.09388				5.40541	-0.63892			5.40541	-0.26308
-266.235	655	640	653	650	644	660		169.67	946.619	169.67	2207.74		2.13333	0.10729	0.04694	0.07898	2.13333	-0.03632	0.09686	-0.0084				5.58559	-0.63918			5.58559	-0.26302
-265.3	646	644	664	670	664	633		170.27	963.618	170.27	2227.68		2.2	0.11697	0.08866	0.05886	2.2	-0.06519	0.10245	-0.01279				5.76577	-0.63943			5.76577	-0.26296
-264.365	645	669	658	665	650	643		170.871	978.254	170.871	2251.16		2.26667	0.11325	0.04321	0.04917	2.26667	-0.05215	0.0177	-0.0098				5.94595	-0.63969			5.94595	-0.2629
-263.43	653	664	686	657	675	657		171.471	1010	171.471	2276.29		2.33333	0.07525	0.02757	0.04545	2.33333	0.00466	-0.01956	-0.00683				6.12613	-0.63994			6.12613	-0.26285
-262.495	679	660	694	664	680	683		172.072	1058.62	172.072	2288.46		2.4	0.09313	0.05737	0.03725	2.4	0.08848	-0.04284	-0.0003				6.30631	-0.6402			6.30631	-0.26279
-261.56	671	679	690	685	688	683		172.673	1116.36	172.673	2308.98		2.46667	0.07227	0.01565	0.03502	2.46667	0.11921	0.00559	-0.11131				6.48649	-0.64045			6.48649	-0.26273
-260.624	713	689	692	699	688	683		173.273	1175.25	173.273	2421.46		2.53333	0.0611	0.00671	0.03502	2.53333	0.04098	0.04284	-0.00536				6.66667	-0.6407			6.66667	-0.26267
-259.689	698	658	694	701	702	694		173.874	1210.77	173.874	2509.33		2.6	0.03204	-0.03055	-0.00969	2.6	-0.08289	0.06612	0.00125				6.84685	-0.64095			6.84685	-0.26261
-258.754	710	683	692	681	692	684		174.474	1249.23	174.474	2586.5		2.66667	0.02384	-0.03502	-0.01937	2.66667	-0.10058	0.10803	0.00881				7.02703	-0.6412			7.02703	-0.26255
-257.819	721	674	701	712	729	727		175.075	1410.07	175.075	2691.08		2.73333	0.0298	-0.01192	0.01043	2.73333	-0.01956	0.0475	0.0608				7.20721	-0.64145			7.20721	-0.26249
-256.884	717	672	747	721	705	708		175.676	1503.22	175.676	2775.12		2.8	0.02012	-0.0447	-0.04694	2.8	0.06519	-0.05681	0.05811				7.38739	-0.64169			7.38739	-0.26243
-255.949	726	686	705	711	716	740		176.276	1559.24	176.276	2847.25		2.86667	-0.08494	-0.05513	-0.12145	2.86667	0.0922	-0.16578	0.04828				7.56757	-0.64194			7.56757	-0.26237
-255.014	741	671	696	679	742	741		176.877	1673.78	176.877	2931.33		2.93333	-0.11176	-0.12219	-0.15721	2.93333	0.08848	-0.15739	0.16034				7.74775	-0.64219			7.74775	-0.26231
-254.079	742	691	685	691	727	740		177.477	1708.55	177.477	3018.93		3	-0.15274	-0.21607	-0.21607	3	0.08848	-0.12666	0.0447				7.92793	-0.64243			7.92793	-0.26224
-253.144	731	661	708	680	714	743		178.078	1692.86	178.078	3095.11		3.06667	-0.23246	-0.24662	-0.26971	3.06667	-0.00652	-0.04936	0.05811				8.10811	-0.64267			8.10811	-0.26218
-252.209	731	667	672	671	716	683		178.679	1742.53	178.679	3006.36		3.13333	-0.27493	-0.2943	-0.27344	3.13333	-0.14529	-0.05867	0.01788				8.28829	-0.64291			8.28829	-0.26212
-251.274	706	653	695	680	701	688		179.279	1729.02	179.279	2968		3.2	-0.24364	-0.24811	-0.21681	3.2	-0.14994	-0.00559	-0.15646				8.46847	-0.64315			8.46847	-0.26206
-250.339	708	658	659	668	681	695		179.88	1661.99	179.88	2959.83		3.26667	-0.14901	-0.14231	-0.15944	3.26667	-0.04657	0.03353	-0.07163				8.64865	-0.64339			8.64865	-0.262
-249.404	718	678	654	664	681	691		180.48	1506.95	180.48	2819.38		3.33333	0.05439	-0.00074501	0.03427	3.33333	0.01863	-0.01024	-0.16093				8.82883	-0.64363			9.47368	-0.26171
-248.469	697	659	685	669	669	697		181.081	1402.45	181.081	2736.36		3.4	0.2861	0.21979	0.33304	3.4	0.04377	-0.10617	-0.18329				9.00901	-0.64387			9.72973	-0.26162
-247.534	678	672	657	671	672	684		181.682	1338.43	181.682	2695.48		3.46667	0.51856	0.50292	0.5275	3.46667	0.0773	-0.01211	-0.12964				9.18919	-0.6441			9.90991	-0.26156
-246.598	687	651	673	657	654	668		182.282	1248.29	182.282	2531.12		3.53333	0.67875	0.59829	0.63852	3.53333	0.04843	0.15181	0.0447				9.36937	-0.64434			10.0901	-0.2615
-245.663	673	656	652	677	652	655		182.883	1158.15	182.883	2430.08		3.6	0.62064	0.56997	0.56774	3.6	0.04191	0.21327	0.08047				9.54955	-0.64457			10.2703	-0.26144
-244.728	665	670	691	653	659	653		183.483	1069.15	183.483	2384.58		3.66667	0.44033	0.39041	0.36359	3.66667	0.06892	0.19372	-0.00894				9.72973	-0.6448			10.4505	-0.26138
-243.793	650	658	647	661	653	639		184.084	1030.7	184.084	2320.27		3.73333	0.20415	0.1818	0.08792	3.73333	0.08941	0.11548	0				9.90991	-0.64504			10.6306	-0.26132
-242.858	645	670	673	665	661	649		184.685	989.857	184.685	2261.07		3.8	-0.01341	0.03874	-0.05662	3.8	0.16578	0.01863	0.07153				10.0901	-0.64526			10.8108	-0.26125
-241.923	640	661	670	676	679	669		185.285	946.955	185.285	2206.81		3.86667	-0.10654	-0.13486	-0.12666	3.86667	0.17323	-0.02515	-0.02235				10.2703	-0.64549			10.991	-0.26119
-240.988	648	688	658	674	673	653		185.886	938.997	185.886	2172.99		3.93333	-0.11772	-0.12294	-0.15572	3.93333	0.10245	-0.05029	-0.15646				10.4505	-0.64572			11.1712	-0.26113
-240.053	640	665	678	665	658	675		186.486	912.55	186.486	2142.79		4	-0.12294	-0.1058	-0.11996	4	0	-0.06054	-0.13858				10.6306	-0.64595			11.3514	-0.26107
-239.118	658	660	674	693	650	664		187.087	867.446	187.087	2116.26		4.06667	-0.0529	-0.10803	-0.0976	4.06667	-0.07357	-0.05588	-0.02235				10.8108	-0.64617			11.5315	-0.26101
-238.183	650	672	667	657	652	682		187.688	867.657	187.688	2120.6		4.13333	-0.0529	-0.08717	-0.12294	4.13333	-0.0447	-0.04564	0.08494				10.991	-0.64639			11.7117	-0.26095
-237.248	653	662	682	656	652	668		188.288	872.804	188.288	2103.14		4.2	-0.08866	-0.10058	-0.09909	4.2	-0.07823	-0.1071	0.00894				11.1712	-0.64662			11.8919	-0.26089
-236.313	652	648	678	688	673	683		188.889	882.757	188.889	2062.01		4.26667	-0.07525	-0.11548	-0.11772	4.26667	-0.04005	-0.12387	-0.14752				11.3514	-0.64684			12.0721	-0.26083
-235.378	689	676	678	694	663	681		189.489	871.347	189.489	2062.94		4.33333	-0.02906	-0.0529	-0.1125	4.33333	0.03539	-0.13411	-0.00894				11.5315	-0.64706			12.2523	-0.26077
-234.443	691	677	677	672	685	674		190.09	851.935	190.09	2056.85		4.4	-0.02608	-0.0231	-0.03353	4.4	0.09034	-0.05215	-0.00447				11.7117	-0.64728			12.4324	-0.26072
-233.507	663	677	671	691	670	666		190.691	824.059	190.691	2041.58		4.46667	0.00224	-0.02235	-0.038	4.46667	0.08103	0.02794	-0.076				11.8919	-0.64749			12.6126	-0.26066
-232.572	673	654	689	674	675	656		191.291	833.218	191.291	2053.13		4.53333	-0.02384	-0.01788	-0.01192	4.53333	0.04657	0.10431	-0.06706				12.0721	-0.64771			12.7928	-0.2606
-231.637	665	667	666	658	660	670		191.892	854.428	191.892	2065.45		4.6	-0.03129	-0.04098	-0.05066	4.6	-0.07451	0.13318	0				12.2523	-0.64792			12.973	-0.26054
-230.702	657	662	682	670	653	694		192.492	888.289	192.492	2077.4		4.66667	-0.04396	-0.04917	-0.04694	4.66667	-0.11921	0.04098	-0.01341				12.4324	-0.64814			13.1532	-0.26049
-229.767	682	657	688	671	657	703		193.093	873.607	193.093	2059.72		4.73333	-0.01863	-0.05662	-0.05066	4.73333	-0.10152	-0.03539	0.06706				12.6126	-0.64835			13.3333	-0.26043
-228.832	664	661	688	673	668	657		193.694	848.092	193.694	2031.32		4.8	0.000745064	-0.04768	-0.03874	4.8	-0.0447	-0.06612	-0.03129				12.7928	-0.64856			13.5135	-0.26038
-227.897	672	671	696	693	650	682		194.294	812.227	194.294	1991.47		4.86667	-0.00224	-0.03502	-0.01565	4.86667	0.05215	0.00093133	-0.09388				12.8571	-0.64863			13.6937	-0.26032
-226.962	660	682	664	676	679	685		194.895	812.492	194.895	2022.64		4.93333	-0.01267	-0.01937	-0.03576	4.93333	0.06519	0.02049	0				12.973	-0.64877			13.8739	-0.26027
-226.027	664	672	681	695	696	669		195.495	805.093	195.495	2039.26		5	0.00224	-0.02906	-0.02906	5	0.02515	0.03725	-0.00894				13.1532	-0.64897			14.0541	-0.26022
-225.092	674	681	682	717	681	701		196.096	784.497	196.096	2030.63		5.06667	-2e-09	-0.03427	-0.01863	5.06667	-0.06985	0.05495	-0.02682				13.3333	-0.64918			14.2342	-0.26016
-224.157	668	690	691	676	696	700		196.697	801.486	196.697	2039.24		5.13333	-0.03129	-0.00894	-0.01118	5.13333	-0.14063	0.01397	-0.09388				13.5135	-0.64939			14.4144	-0.26011
-223.222	699	705	695	689	680	675		197.297	817.492	197.297	2037.7		5.2	-0.02459	-0.04396	-0.00969	5.2	-0.13877	-0.04005	-0.10729				13.6937	-0.64959			14.5946	-0.26006
-222.287	672	677	707	677	685	679		197.898	828.125	197.898	2020.42		5.26667	0.01118	-0.07004	-0.04545	5.26667	-0.0326	-0.04657	-0.09835				13.8739	-0.64979			14.7748	-0.26001
-221.352	684	684	692	676	683	698		198.499	859.501	198.499	2037.3		5.33333	0.02757	-0.03055	-0.000745064	5.33333	0.07264	-0.06054	-0.11176				14.0541	-0.64999			14.955	-0.25996
-220.417	676	668	688	697	673	683		199.099	871.581	199.099	2057.24		5.4	0.00894	-0.00447	-0.03055	5.4	0.12107	-0.06147	-0.02682				14.2342	-0.65019			15.1351	-0.25991
-219.481	696	679	680	678	682	675		199.7	853.631	199.7	2077.19		5.46667	-0.00596	-0.02608	-0.02682	5.46667	0.08382	0.06054	-0.13858				14.4144	-0.65039			15.3153	-0.25986
-218.546	683	688	679	665	683	688		200.3	863.486	200.3	2094.11		5.53333	-0.000745068	-0.05737	-0.02384	5.53333	0.01397	0.14063	-0.07153				14.5946	-0.65059			15.4955	-0.25982
-217.611	686	674	696	690	683	718		200.901	898.217	200.901	2119.9		5.6	0.00522	-0.03353	-0.00224	5.6	-0.05588	0.13318	-0.11176				14.7748	-0.65078			15.6757	-0.25977
-216.676	682	656	676	691	670	690		201.501	965.385	201.501	2159.14		5.66667	0.01565	-0.0447	-0.00298	5.66667	-0.08754	0.07451	-0.10729				14.955	-0.65097			15.8559	-0.25973
-215.741	668	667	693	667	689	665		202.102	989.989	202.102	2196.58		5.73333	-0.0082	-0.07227	-0.03949	5.73333	-0.00093133	-0.01583	-0.0447				15.1351	-0.65117			16.036	-0.25968
-214.806	667	677	705	677	672	658		202.703	1031.4	202.703	2244.69		5.8	0.01639	-0.05439	-0.00522	5.8	0.14156	-0.07078	-0.07153				15.3153	-0.65136			16.2162	-0.25964
-213.871	661	669	678	682	670	656		203.303	1105.24	203.303	2309.22		5.86667	0.02384	-0.03949	-0.00149	5.86667	0.1723	-0.06612	-0.01788				15.4955	-0.65155			16.3964	-0.2596
-212.936	665	647	668	676	657	669		203.904	1129.67	203.904	2368.4		5.93333	0.01416	-0.01118	-0.02384	5.93333	0.12759	0.05122	-0.01341				15.6757	-0.65173			16.5766	-0.25955
-212.001	659	653	675	670	666	661		204.505	1162.39	204.505	2444.17		6	-0.00894	0	-0.02235	6	0.01583	0.08382	-0.06706				15.8559	-0.65192			16.7568	-0.25951
-211.066	658	663	685	667	652	683		205.105	1216.96	205.105	2546.65		6.06667	-0.01267	-0.01937	-0.00671	6.06667	-0.01956	0.05215	-0.08494				16.036	-0.65211			16.9369	-0.25947
-210.131	660	654	667	684	675	671		205.706	1332.5	205.706	2609.49		6.13333	-0.00447	-0.03204	-0.01416	6.13333	-0.04284	-0.01956	-0.076				16.2162	-0.65229			17.1171	-0.25944
-209.196	660	681	671	670	658	663		206.306	1406.46	206.306	2675.38		6.2	-0.01192	-0.02384	-0.04545	6.2	0.02515	-0.10152	-0.09388				16.3964	-0.65247			17.2973	-0.2594
-208.261	677	672	670	683	675	656		206.907	1402.46	206.907	2753.94		6.26667	0.01788	0.00596	-0.02682	6.26667	0.1099	-0.07078	-0.02235				16.5766	-0.65265			17.4775	-0.25936
-207.326	653	654	674	676	667	670		207.508	1484.46	207.508	2833.68		6.33333	-0.00224	0	-0.03651	6.33333	0.14529	0.01956	-0.1654				16.7568	-0.65283			17.6577	-0.25933
-206.39	660	663	656	679	675	679		208.108	1576.65	208.108	2895.49		6.4	0.01043	-0.04843	-0.00671	6.4	0.13784	0.09779	-0.08941				16.9369	-0.65301			17.8378	-0.25929
-205.455	684	644	670	670	676	676		208.709	1667.22	208.709	2928.12		6.46667	0.02682	-0.07004	-0.000745068	6.46667	0.08382	0.07916	-0.00447				17.1171	-0.65318			18.018	-0.25926
-204.52	669	653	695	675	691	670		209.309	1658.05	209.309	2952.54		6.53333	-0.00522	-0.01714	-0.04619	6.53333	-0.06612	0.11269	-0.03129				17.2973	-0.65336			18.1982	-0.25923
-203.585	663	663	677	696	668	678		209.91	1638.69	209.91	2948.04		6.6	0.01714	0.00224	-0.01341	6.6	-0.11269	0.06799	0.02682				17.4775	-0.65353			18.3784	-0.2592
-202.65	670	670	674	678	659	678		210.511	1624.7	210.511	2898.08							-0.08568	0.00186					17.6577	-0.6537			18.5586	-0.25917
-201.715	674	680	668	687	675	660		211.111	1529.38	211.111	2742.79							-0.01304	-0.02235					17.8378	-0.65387			18.7387	-0.25914
-200.78	675	685	660	659	684	678		211.712	1406.68	211.712	2617.14							0.05867	0.03725					18.018	-0.65404			18.9189	-0.25911
-199.845	662	653	713	660	673	690		212.312	1257.42	212.312	2564.5							0.08103	0.0922					18.1982	-0.65421			18.9474	-0.25911
-198.91	663	667	659	684	665	664		212.913	1149.62	212.913	2474.46							0.04843	0.10152					18.3784	-0.65437			19.0991	-0.25909
-197.975	671	671	681	669	654	670		213.514	1069.45	213.514	2385.92							-0.0149	0.04564					18.5586	-0.65454			19.2793	-0.25906
-197.04	671	660	667	671	651	671		214.114	1025.46	214.114	2308.6							-0.01956	-0.02142					18.7387	-0.6547			19.4595	-0.25904
-196.105	657	667	694	684	665	660		214.715	1019.42	214.715	2278.56							-0.00279	-0.06147					18.9189	-0.65486			19.6396	-0.25902
-195.17	670	696	682	686	671	660		215.315	995.941	215.315	2248.21							0.0447	-0.122					19.0991	-0.65502			19.8198	-0.259
-194.235	675	671	669	667	667	672		215.916	934.597	215.916	2206.2							0.11828	-0.04284					19.2793	-0.65518			20	-0.25898
-193.3	683	675	664	685	638	665		216.517	915.314	216.517	2165.36							0.11735	0.05215					19.4595	-0.65534			20.1802	-0.25896
-192.364	684	656	689	668	674	686		217.117	903.231	217.117	2144.52							0.01583	0.11269					19.6396	-0.65549			20.3604	-0.25894
-191.429	670	671	678	697	679	698		217.718	893.226	217.718	2156.53							-0.05867	0.10897					19.8198	-0.65565			20.5405	-0.25893
-190.494	677	668	681	698	667	693		218.318	877.952	218.318	2126.98							-0.14063	0.02515					20	-0.6558			20.7207	-0.25891
-189.559	676	669	680	673	688	695		218.919	864.465	218.919	2098.94							-0.06426	-0.06892					20.1802	-0.65595			20.9009	-0.2589
-188.624	683	669	683	719	692	698		219.52	855.124	219.52	2082.93							0.03818	-0.02887					20.3604	-0.6561			21.0811	-0.25889
-187.689	687	698	697	678	680	699		220.12	871.611	220.12	2086.28							0.08475	0.02421					20.5405	-0.65624			21.2613	-0.25888
-186.754	700	680	676	705	692	686		220.721	876.622	220.721	2083.64							0.08475	0.07637					20.7207	-0.65639			21.4414	-0.25887
-185.819	715	687	680	680	685	687		221.321	857.266	221.321	2066.95							-0.05402	0.09593					20.9009	-0.65653			21.6216	-0.25886
-184.884	714	686	690	689	707	689		221.922	852.053	221.922	2051.44							-0.1695	0.06612					21.0811	-0.65668			21.8018	-0.25886
-183.949	681	677	707	696	675	694		222.523	853.341	222.523	2051.77							-0.18533	-0.03632					21.2613	-0.65682			21.982	-0.25886
-183.014	680	674	696	715	686	683		223.123	862.02	223.123	2077.14							-0.06706	-0.0773					21.4414	-0.65696			22.1622	-0.25885
-182.079	689	657	700	705	695	664		223.724	839.303	223.724	2074.08							0.08941	-0.07823					21.6216	-0.6571			22.3423	-0.25885
-181.144	696	678	698	688	674	683		224.324	829.766	224.324	2072.34							0.17509	-0.02142					21.8018	-0.65723			22.5225	-0.25885
-180.209	713	696	698	715	723	695		224.925	847.131	224.925	2078.35							0.14715	0.06706					21.982	-0.65737			22.7027	-0.25886
-179.273	685	695	707	695	691	709		225.526	843.039	225.526	2064.1							0.00279	0.11176					22.1622	-0.6575			22.8829	-0.25886
-178.338	704	683	690	686	670	677		226.126	837.415	226.126	2055.06							-0.06426	0.12107					22.3423	-0.65763			23.0631	-0.25887
-177.403	701	718	733	692	693	696		226.727	833.407	226.727	2057.73							-0.07171	0.08196					22.5225	-0.65776			23.2432	-0.25887
-176.468	706	692	703	709	694	684		227.327	843.207	227.327	2049.59							-0.00466	0.01024					22.7027	-0.65789			23.4234	-0.25888
-175.533	700	686	724	705	693	701		227.928	840.865	227.928	2046.42							0.13132	-0.05402					22.8829	-0.65802			23.6036	-0.25889
-174.598	700	707	694	711	710	708		228.529	818.142	228.529	2052.43							0.19837	-0.0177					23.0631	-0.65815			23.7838	-0.2589
-173.663	706	702	723	727	718	746		229.129	799.654	229.129	2040.89							0.17136	0.01583					23.2432	-0.65827			23.964	-0.25892
-172.728	733	704	734	723	698	734		229.73	798.86	229.73	2035.74							0.05774	0.04377					23.4234	-0.65839			24.1441	-0.25893
-171.793	760	712	718	769	737	733		230.33	822.928	230.33	2042.42							-0.07823	0.09313					23.6036	-0.65851			24.3243	-0.25895
-170.858	726	730	746	749	720	738		230.931	816.445	230.931	2027.72							-0.12946	0.10245					23.7838	-0.65863			24.5045	-0.25897
-169.923	748	766	769	727	764	723		231.532	805.964	231.532	2023.32							-0.1397	-0.00093133					23.964	-0.65875			24.6847	-0.25899
-168.988	757	744	761	792	745	754		232.132	793.926	232.132	2036.02							-0.07544	-0.06147					24.1441	-0.65887			24.8649	-0.25901
-168.053	754	771	820	790	750	764		232.733	780.035	232.733	2020.95							0.05122	-0.03167					24.3243	-0.65898			25.045	-0.25903
-167.118	788	792	823	827	813	781		233.333	775.149	233.333	2001.27							0.08103	0.14529					24.5045	-0.6591			25.2252	-0.25906
-166.183	865	798	873	862	840	807		233.934	782.508	233.934	1978.52							0.03912	0.1723					24.6847	-0.65921			25.4054	-0.25908
-165.247	883	881	923	897	876	898		234.535	781.127	234.535	1964.51							-0.0447	0.05961					24.8649	-0.65932			25.5856	-0.25911
-164.312	976	969	1038	974	980	992		235.135	777.065	235.135	1968.15							-0.11548	-0.07357					25.045	-0.65943			25.7658	-0.25914
-163.377	1074	1052	1152	1122	1116	1056		235.736	770.373	235.736	1993.58							-0.06892	-0.11735					25.2252	-0.65954			25.9459	-0.25917
-162.442	1345	1294	1383	1366	1296	1372		236.336	776.32	236.336	1971.62							0.06985	-0.1248					25.4054	-0.65964			26.1261	-0.25921
-161.507	1780	1768	1959	1842	1737	1798		236.937	761.917	236.937	1950.16							0.11735	-0.05867					25.5856	-0.65975			26.3063	-0.25924
-160.572	2376	2330	2645	2420	2285	2448		237.538	721.752	237.538	1932.76							0.11362	0.06054					25.7143	-0.65982			26.4865	-0.25928
-159.637	2775	2983	3417	3284	3083	3185		238.138	727.044	238.138	1944.17							-0.0177	0.07451					25.7658	-0.65985			26.6667	-0.25932
-158.702	2801	3126	3750	3404	3035	3150		238.739	730.07	238.739	1941.08							-0.11548	0.02515					25.9459	-0.65995			26.8468	-0.25936
-157.767	2469	2480	3146	2807	2571	2790		239.339	728.061	239.339	1919.65							-0.1248	-0.00279					26.1261	-0.66005			27.027	-0.2594
-156.832	1913	2037	2290	2109	1962	1935		239.94	704.625	239.94	1906.01							-0.03353	-0.03073					26.3063	-0.66015			27.2072	-0.25945
-155.897	1440	1496	1781	1683	1530	1570		240.541	695.191	240.541	1909.53							0.08289	-0.03912					26.4865	-0.66024			27.3874	-0.25949
-154.962	1236	1234	1386	1320	1177	1298		241.141	701.89	241.141	1931.64							0.20489	-0.00745					26.6667	-0.66034			27.5676	-0.25954
-154.027	1038	1087	1206	1153	1055	1123		241.742	696.729	241.742	1906.96							0.19185	0.04191					26.8468	-0.66043			27.7477	-0.25959
-153.092	973	987	1066	999	950	961		242.342	696.961	242.342	1894.99							0.07451	0.03446					27.027	-0.66052			27.9279	-0.25964
-152.156	847	882	956	917	959	872		242.943	702.991	242.943	1897							-0.01397	-0.00652					27.2072	-0.66062			28.1081	-0.25969
-151.221	836	861	941	895	826	845		243.544	699.654	243.544	1908.38							-0.00745	-0.02421					27.3874	-0.6607			28.2883	-0.25975
-150.286	808	808	878	838	816	835		244.144	702.413	244.144	1906.19							0.00186	-0.04005					27.5676	-0.66079			28.4211	-0.25979
-149.351	775	824	869	790	827	808		244.745	710.853	244.745	1891.18							0.03073	-0.06612					27.7477	-0.66088			28.4685	-0.2598
-148.416	778	781	834	763	786	768		245.345	700.797	245.345	1903.24							0.09127	-0.01024					27.9279	-0.66096			28.6486	-0.25986
-147.481	767	747	781	763	759	751		245.946	696.701	245.946	1909.7							0.11362	0.09127					28.1081	-0.66105			28.8288	-0.25992
-146.546	767	744	769	771	749	732		246.547	698.509	246.547	1911.72							0.02328	0.16391					28.2883	-0.66113			29.009	-0.25998
-145.611	709	742	792	729	769	740		247.147	714.604	247.147	1934.52							-0.09313	0.12573					28.4685	-0.66121			29.1892	-0.26004
-144.676	748	738	776	777	746	754		247.748	716.925	247.748	1939.92							-0.14715	-0.01956					28.6486	-0.66129			29.3694	-0.26011
-143.741	742	747	824	748	747	738		248.348	708.466	248.348	1930.73							-0.13504	-0.11828					28.8288	-0.66136			29.5495	-0.26018
-142.806	773	724	802	770	753	745		248.949	717.858	248.949	1925.37							-0.01956	-0.08475					29.009	-0.66144			29.7297	-0.26024
-141.871	733	728	761	739	745	741		249.55	713.374	249.55	1924.88							0.0773	0.00466					29.1892	-0.66151			29.9099	-0.26031
-140.936	748	738	754	756	753	749		250.15	699.552	250.15	1927.59							0.14063	0.06799					29.3694	-0.66159			30.0901	-0.26039
-140.001	737	760	818	763	765	759												0.1071	0.07916					29.5495	-0.66166			30.2703	-0.26046
-139.066	716	723	811	747	748	749												-0.00466	0.01211					29.7297	-0.66173			30.4505	-0.26054
-138.13	765	741	747	741	774	750												-0.08568	-0.02142					29.9099	-0.6618			30.6306	-0.26061
-137.195	762	741	757	717	729	757												-0.14622	-0.03818					30.0901	-0.66186			30.8108	-0.26069
-136.26	736	737	772	749	741	719												-0.05402	-0.02049					30.2703	-0.66193			30.991	-0.26077
-135.325	798	763	814	780	762	769												0.01397	0.04377					30.4505	-0.66199			31.1712	-0.26085
-134.39	749	751	798	741	804	766												0.04005	0.04843					30.6306	-0.66206			31.3514	-0.26094
-133.455	765	775	806	776	776	761												0.02515	0.05867					30.8108	-0.66212			31.5315	-0.26102
-132.52	781	774	837	794	775	796												0.01118	-0.00838					30.991	-0.66218			31.7117	-0.26111
-131.585	824	824	845	776	807	786												-0.06054	-0.13039					31.1712	-0.66223			31.8919	-0.2612
-130.65	793	789	802	824	851	793												-0.16298	-0.122					31.3514	-0.66229			32.0721	-0.26129
-129.715	815	798	852	793	829	838												-0.14343	-0.08009					31.5315	-0.66235			32.2522	-0.26138
-128.78	790	807	876	832	840	838												-0.04005	0.08009					31.7117	-0.6624			32.4324	-0.26148
-127.845	841	836	891	838	842	865												0.08568	-0.1099					31.8919	-0.66245			32.6126	-0.26157
-126.91	860	867	908	894	887	863												0.19651	-0.20489					32.0721	-0.6625			32.7928	-0.26167
-125.975	871	897	996	911	897	905												0.18627	-0.15926					32.2522	-0.66255			32.973	-0.26177
-125.04	887	936	964	964	937	901												0.07451	-0.09034					32.4324	-0.6626			33.1531	-0.26187
-124.104	981	925	1056	977	993	962												-0.00279	0.05122					32.6126	-0.66265			33.3333	-0.26197
-123.169	1012	1010	1070	1031	990	989												-0.04284	0.15367					32.7928	-0.6627			33.5135	-0.26208
-122.234	1075	1146	1185	1113	1117	1070												0.02608	0.20955					32.973	-0.66274			33.6937	-0.26218
-121.299	1134	1172	1265	1162	1143	1214												0.07823	0.15926					33.1531	-0.66278			33.8739	-0.26229
-120.364	1276	1272	1366	1287	1319	1240												0.18999	0.05588					33.3333	-0.66282			34.054	-0.2624
-119.429	1454	1384	1573	1443	1409	1450												0.13784	0.00745					33.5135	-0.66286			34.2342	-0.26251
-118.494	1684	1622	1808	1654	1589	1632												0.01304	0.02328					33.6937	-0.6629			34.4144	-0.26262
-117.559	1938	1892	2201	1989	1939	1820												-0.03073	0.11828					33.8739	-0.66294			34.5946	-0.26273
-116.624	2336	2280	2591	2321	2251	2392												0.00838	0.21979					34.054	-0.66298			34.7748	-0.26285
-115.689	2670	2701	3059	2922	2636	2850												0.08568	0.24028					34.2342	-0.66301			34.9549	-0.26297
-114.754	3066	3135	3690	3401	3130	3287												0.11176	0.23097					34.4144	-0.66304			35.1351	-0.26308
-113.819	3216	3377	3984	3635	3488	3550												0.13784	0.16578					34.5946	-0.66308			35.3153	-0.2632
-112.884	3158	3241	3877	3585	3298	3456												0.09406	0.06985					34.7748	-0.66311			35.4955	-0.26333
-111.949	2696	3065	3389	3234	3039	3061												0.02701	-0.01676					34.9549	-0.66314			35.6757	-0.26345
-111.013	2394	2521	2895	2755	2588	2542												-0.04284	-0.02794					35.1351	-0.66316			35.8559	-0.26357
-110.078	1909	2028	2337	2256	2065	2185												-0.06706	0.03818					35.3153	-0.66319			36.036	-0.2637
-109.143	1752	1733	2050	1921	1774	1837																		35.4955	-0.66322			36.2162	-0.26383
-108.208	1452	1562	1696	1592	1544	1565																		35.6757	-0.66324			36.3964	-0.26395
-107.273	1281	1379	1499	1509	1370	1503																		35.8559	-0.66326			36.5766	-0.26408
-106.338	1243	1324	1352	1320	1315	1275																		36.036	-0.66328			36.7568	-0.26421
-105.403	1170	1212	1277	1210	1213	1162																		36.2162	-0.6633			36.9369	-0.26435
-104.468	1116	1095	1202	1150	1132	1056																		36.3964	-0.66332			37.1171	-0.26448
-103.533	1046	1075	1130	1068	1079	1070																		36.5766	-0.66334			37.2973	-0.26462
-102.598	942	1045	1104	1035	1027	1064																		36.7568	-0.66336			37.4775	-0.26475
-101.663	969	1038	1067	1066	976	1056																		36.9369	-0.66337			37.6577	-0.26489
-100.728	920	998	1016	1024	1000	971																		37.1171	-0.66339			37.8378	-0.26503
-99.7926	925	924	1004	978	920	975																		37.2973	-0.6634			37.8947	-0.26508
-98.8576	934	955	967	1005	941	944																		37.4775	-0.66341			38.018	-0.26517
-97.9225	904	916	968	957	939	941																		37.6577	-0.66342			38.1982	-0.26531
-96.9874	914	892	990	945	981	1013																		37.8378	-0.66343			38.3784	-0.26546
-96.0524	908	920	938	923	926	945																		38.018	-0.66344			38.5586	-0.2656
-95.1173	891	891	976	935	886	895																		38.1982	-0.66344			38.7387	-0.26575
-94.1822	860	890	918	891	908	865																		38.3784	-0.66345			38.9189	-0.26589
-93.2472	895	859	901	864	917	893																		38.5586	-0.66345			39.0991	-0.26604
-92.3121	871	875	875	861	870	925																		38.5714	-0.66345			39.2793	-0.26619
-91.377	802	835	869	856	813	872																		38.7387	-0.66345			39.4595	-0.26634
-90.442	845	823	873	889	830	839																		38.9189	-0.66345			39.6396	-0.26649
-89.5069	859	838	899	858	886	894																		39.0991	-0.66346			39.8198	-0.26664
-88.5718	857	832	868	879	839	852																		39.2793	-0.66345			40	-0.2668
-87.6367	863	861	859	877	846	871																		39.4595	-0.66345			40.1802	-0.26695
-86.7017	821	858	895	875	885	869																		39.6396	-0.66345			40.3604	-0.26711
-85.7666	863	842	852	852	880	861																		39.8198	-0.66344			40.5405	-0.26726
-84.8315	855	858	884	867	830	892																		40	-0.66344			40.7207	-0.26742
-83.8965	844	834	863	840	821	846																		40.1802	-0.66343			40.9009	-0.26758
-82.9614	812	797	833	794	825	828																		40.3604	-0.66342			41.0811	-0.26774
-82.0263	825	808	824	807	863	790																		40.5405	-0.66341			41.2613	-0.2679
-81.0913	826	796	830	841	830	841																		40.7207	-0.6634			41.4414	-0.26806
-80.1562	856	827	835	828	860	849																		40.9009	-0.66339			41.6216	-0.26822
-79.2211	878	860	894	834	839	878																		41.0811	-0.66338			41.8018	-0.26839
-78.2861	812	814	848	865	830	856																		41.2613	-0.66337			41.982	-0.26855
-77.351	835	848	857	851	885	838																		41.4414	-0.66335			42.1622	-0.26871
-76.4159	864	819	881	829	848	858																		41.6216	-0.66334			42.3423	-0.26888
-75.4809	831	857	843	839	836	844																		41.8018	-0.66332			42.5225	-0.26905
-74.5458	845	817	833	857	843	849																		41.982	-0.6633			42.7027	-0.26921
-73.6107	837	815	836	852	807	855																		42.1622	-0.66328			42.8829	-0.26938
-72.6756	860	841	852	858	846	847																		42.3423	-0.66326			43.0631	-0.26955
[truncated: 761 more rows]
